# Supplementary material for: Genes and pathways revealed by whole transcriptome analysis of milk derived bovine mammary epithelial cells after Escherichia coli challenge
Source: Vet Res. 2024 Feb 1;55:13. doi: 10.1186/s13567-024-01269-y (PMC10835992; doi:10.1186/s13567-024-01269-y)
Supplement: Supplementary file 1 — Additional file 1. Statistically significantly (Padj < 0.05) differentially expressed genes. GO terms and KEGG pathways at 0 h vs 3 h and at 0 h vs 24 h control cells. [file 13567_2024_1269_MOESM1_ESM.xlsx]

## Sheet: 0h vs 3h DEGs
ensembl_gene_id	baseMean	log2FoldChange	lfcSE	stat	p value	padj	entrezgene_id	external_gene_name
ENSBTAG00000009863	10966.5	-0.736797	0.107569	-6.84951	7.41047e-12	8.45312e-08	506945	BHLHE40
ENSBTAG00000008545	1231.25	-0.890975	0.149331	-5.96643	2.42502e-09	9.22073e-06	515266	ATF3
ENSBTAG00000000363	3167.43	-0.963357	0.160087	-6.01771	1.76904e-09	9.22073e-06	519320	BDP1
ENSBTAG00000005474	965.771	-0.645178	0.117793	-5.4772	4.32119e-08	0.000100849	281713	CREB1
ENSBTAG00000007480	1745.98	0.686413	0.125414	5.47317	4.42048e-08	0.000100849	507120	CIRBP
ENSBTAG00000000108	711.919	-0.737458	0.136249	-5.41257	6.21259e-08	0.000118112	530205	KHDC4
ENSBTAG00000014021	715.493	-0.87904	0.166953	-5.2652	1.40034e-07	0.000228195	540792	UBN2
ENSBTAG00000010871	1202.61	-0.748751	0.142876	-5.24056	1.60091e-07	0.00022827	NA	NA
ENSBTAG00000006878	1629.56	-0.606717	0.116785	-5.19516	2.04549e-07	0.000238811	785085	NA
ENSBTAG00000018024	1727.45	0.438138	0.0844061	5.19083	2.09355e-07	0.000238811	532076	NR1D2
ENSBTAG00000046888	811.588	0.988588	0.192697	5.13028	2.89317e-07	0.000267477	NA	NA
ENSBTAG00000017734	2392.85	-0.694019	0.135539	-5.12044	3.0483e-07	0.000267477	519494	NA
ENSBTAG00000001252	347.504	-0.793539	0.154355	-5.14098	2.73304e-07	0.000267477	529115	HIVEP1
ENSBTAG00000015148	657.203	-0.652319	0.129537	-5.03579	4.75892e-07	0.0003619	540339	METTL3
ENSBTAG00000005145	7833.05	-0.781916	0.155257	-5.03627	4.7469e-07	0.0003619	786652	PEAK1
ENSBTAG00000019983	3687.92	-0.610034	0.122076	-4.99716	5.81821e-07	0.000414802	100140419	ASXL2
ENSBTAG00000008082	8794.24	-0.536636	0.107946	-4.97134	6.64932e-07	0.000421382	534896	CEP350
ENSBTAG00000048798	3716.9	-0.768039	0.154415	-4.97387	6.563e-07	0.000421382	100297914	NA
ENSBTAG00000011596	3751.21	0.697495	0.140648	4.95915	7.08037e-07	0.000425083	510474	SRSF5
ENSBTAG00000015138	2925.63	-0.583351	0.118122	-4.93856	7.87021e-07	0.000431197	532556	MGA
ENSBTAG00000020164	4574.41	-0.625546	0.126709	-4.93688	7.93824e-07	0.000431197	540621	BAZ1A
ENSBTAG00000047147	868.511	-0.726018	0.149578	-4.85378	1.21133e-06	0.000531448	516526	CRYBG3
ENSBTAG00000004461	224.388	-0.896761	0.184727	-4.85451	1.20686e-06	0.000531448	526925	OFD1
ENSBTAG00000021024	36908.5	-0.68861	0.141268	-4.87451	1.0908e-06	0.000531448	506730	MACF1
ENSBTAG00000024688	1953.53	-0.658603	0.135073	-4.8759	1.08313e-06	0.000531448	523186	PHIP
ENSBTAG00000008414	5515.93	-0.394958	0.0813597	-4.85447	1.20709e-06	0.000531448	538494	ZFR
ENSBTAG00000047359	1587.39	0.969785	0.203014	4.77694	1.77987e-06	0.000751962	NA	NA
ENSBTAG00000018824	3698.17	-0.566285	0.119049	-4.75673	1.96753e-06	0.000773919	509133	MIA3
ENSBTAG00000020455	2590.63	-0.561824	0.117963	-4.7627	1.91018e-06	0.000773919	317697	ITPR1
ENSBTAG00000002287	4620.16	-0.501448	0.105799	-4.73964	2.14103e-06	0.00081409	539275	CHD9
ENSBTAG00000046622	844.277	1.22802	0.259697	4.72866	2.26003e-06	0.00083162	NA	NA
ENSBTAG00000008862	3649.29	-0.797256	0.170046	-4.68848	2.75243e-06	0.000951422	532923	GOLGB1
ENSBTAG00000021304	1897.8	-0.572952	0.122067	-4.69374	2.68255e-06	0.000951422	509111	TP53BP1
ENSBTAG00000000676	1918.89	-0.432035	0.0932855	-4.63132	3.6334e-06	0.00121901	541096	DOP1A
ENSBTAG00000006330	1368.8	-0.401161	0.0873583	-4.59214	4.38733e-06	0.00142989	534216	RBM5
ENSBTAG00000027317	2741.48	0.487739	0.106532	4.57833	4.68712e-06	0.00148517	513479	RNF114
ENSBTAG00000021975	5488.27	-0.484512	0.106003	-4.57073	4.86037e-06	0.00149844	536993	PATJ
ENSBTAG00000007442	3819.12	-0.703858	0.155012	-4.54066	5.60784e-06	0.00168339	767893	AKAP9
ENSBTAG00000007566	1648.8	-0.828623	0.183032	-4.52721	5.97683e-06	0.00174815	529230	CEP170
ENSBTAG00000003902	625.686	-0.641768	0.142276	-4.51074	6.46032e-06	0.00184232	533884	ZNF512
ENSBTAG00000037804	1273.23	-0.545492	0.121743	-4.48069	7.44007e-06	0.00206997	786795	IKZF2
ENSBTAG00000019730	1739.14	-0.554106	0.124217	-4.46079	8.16577e-06	0.00217599	539911	PNISR
ENSBTAG00000025450	1477.63	-0.819303	0.183911	-4.4549	8.39339e-06	0.00217599	540504	SYNE2
ENSBTAG00000047139	891.588	0.467541	0.104913	4.45647	8.33211e-06	0.00217599	534423	SPRING1
ENSBTAG00000012267	850.289	-0.639293	0.144289	-4.43064	9.39553e-06	0.00238166	781886	ZFC3H1
ENSBTAG00000009343	1377.83	-0.51508	0.116521	-4.4205	9.84744e-06	0.00244195	532546	AAK1
ENSBTAG00000026953	2725.35	-0.657057	0.148823	-4.41503	1.00996e-05	0.0024512	786759	TRIP11
ENSBTAG00000000308	3390.21	-0.393955	0.0896692	-4.39342	1.1158e-05	0.00264703	508431	ITCH
ENSBTAG00000007545	1204.1	0.511467	0.116525	4.38932	1.13706e-05	0.00264703	533130	PHLPP2
ENSBTAG00000027916	399.151	-0.608845	0.139057	-4.37839	1.19559e-05	0.00269027	504994	MALT1
ENSBTAG00000010002	827.089	-0.567712	0.129701	-4.37708	1.2028e-05	0.00269027	337916	IRF2
ENSBTAG00000048707	376.583	-0.799774	0.18387	-4.34968	1.36334e-05	0.0029907	NA	NA
ENSBTAG00000018852	3770.77	-0.680693	0.156869	-4.33925	1.42968e-05	0.00305605	533233	APC
ENSBTAG00000015669	314.216	-0.654715	0.150973	-4.33665	1.44672e-05	0.00305605	618521	ADAT1
ENSBTAG00000002002	2687.38	-0.689357	0.159157	-4.3313	1.48235e-05	0.00307439	NA	NA
ENSBTAG00000004832	852.983	-0.671903	0.156373	-4.2968	1.73281e-05	0.00349772	540076	KIF21A
ENSBTAG00000011966	25897.2	-0.533079	0.124341	-4.28723	1.80911e-05	0.00349772	532572	LAMC1
ENSBTAG00000000579	4639.1	-0.602837	0.140522	-4.29	1.78677e-05	0.00349772	539566	NIPBL
ENSBTAG00000003845	442.848	-0.809806	0.188649	-4.29266	1.76543e-05	0.00349772	515406	CSRNP1
ENSBTAG00000004448	6073.75	-0.695915	0.162836	-4.27371	1.9225e-05	0.00360568	533980	CKAP5
ENSBTAG00000020304	896.85	0.470033	0.11	4.27305	1.92817e-05	0.00360568	509768	MTG1
ENSBTAG00000009780	2814.47	-0.518412	0.121871	-4.25379	2.10181e-05	0.003867	534669	GTF2I
ENSBTAG00000048402	576.381	-0.744377	0.175319	-4.24584	2.17774e-05	0.00393615	NA	NA
ENSBTAG00000006328	1208.86	-0.646217	0.152313	-4.24271	2.20841e-05	0.00393615	100296443	RBM6
ENSBTAG00000011155	6080.26	-0.393303	0.0930985	-4.22459	2.39376e-05	0.00420087	540170	PUM2
ENSBTAG00000013602	2747	-0.505475	0.121606	-4.15666	3.22928e-05	0.00555709	540661	BRWD1
ENSBTAG00000010069	458.108	-1.11224	0.267737	-4.15422	3.264e-05	0.00555709	407125	EGR1
ENSBTAG00000014079	3350.29	-0.584513	0.140984	-4.14594	3.38417e-05	0.00556765	506913	GIGYF2
ENSBTAG00000008112	836.195	-0.627682	0.151676	-4.13831	3.49868e-05	0.00556765	516630	SHPRH
ENSBTAG00000010826	1492.55	-0.423959	0.102309	-4.14392	3.41424e-05	0.00556765	540919	EMSY
ENSBTAG00000016740	7071.59	-0.483084	0.116763	-4.13729	3.51425e-05	0.00556765	511135	ACLY
ENSBTAG00000043574	564.375	-1.78496	0.431284	-4.13871	3.49265e-05	0.00556765	NA	NA
ENSBTAG00000019312	525.331	-0.51262	0.124553	-4.11568	3.86044e-05	0.00603233	509448	TFCP2
ENSBTAG00000011087	1660.49	-0.587775	0.143101	-4.10743	4.00091e-05	0.00616734	517876	ARID2
ENSBTAG00000000137	3976.31	-0.641012	0.156555	-4.09449	4.23105e-05	0.00619249	511059	FRYL
ENSBTAG00000023318	145.766	1.07811	0.26319	4.09632	4.19772e-05	0.00619249	NA	NA
ENSBTAG00000013162	135875	-0.41762	0.101999	-4.09434	4.23378e-05	0.00619249	281831	HSPA8
ENSBTAG00000007321	1808.72	-0.588377	0.143706	-4.09431	4.23436e-05	0.00619249	507801	SREK1
ENSBTAG00000015802	1110.97	-0.609712	0.149191	-4.0868	4.37357e-05	0.00631511	785086	CREB3L2
ENSBTAG00000026842	362.776	-0.536926	0.132056	-4.06588	4.78516e-05	0.00682304	529922	ZRANB3
ENSBTAG00000001644	3249.42	-0.699914	0.172274	-4.06279	4.84892e-05	0.0068286	535163	MDN1
ENSBTAG00000002313	2604.82	-0.534171	0.13185	-4.05134	5.09241e-05	0.00708403	281878	ITPR2
ENSBTAG00000017243	500.411	-0.563308	0.13967	-4.03314	5.50359e-05	0.00756378	505169	GATA3
ENSBTAG00000003239	3863.98	-0.526153	0.130645	-4.02733	5.64134e-05	0.00766081	510487	UTP20
ENSBTAG00000010456	895.077	0.419554	0.104665	4.00854	6.10949e-05	0.00819893	521918	TADA1
ENSBTAG00000016804	1801.15	-0.812477	0.202905	-4.00422	6.22226e-05	0.00825317	281072	LYST
ENSBTAG00000020056	11467.9	-0.961483	0.240948	-3.99041	6.59583e-05	0.00848039	359712	COL12A1
ENSBTAG00000022004	23773.9	-0.703307	0.176282	-3.98967	6.61659e-05	0.00848039	613533	FLNB
ENSBTAG00000007476	785.403	-0.429321	0.107502	-3.99361	6.5074e-05	0.00848039	534072	BTRC
ENSBTAG00000013060	38638.1	-0.431001	0.10818	-3.9841	6.77353e-05	0.00858508	104968536	IQGAP1
ENSBTAG00000037488	436.027	-0.695356	0.175005	-3.97334	7.08714e-05	0.00878728	539736	JRKL
ENSBTAG00000002795	1375.87	-0.500565	0.125914	-3.97546	7.02438e-05	0.00878728	100335533	NKTR
ENSBTAG00000014825	1071.43	-0.442986	0.111842	-3.96083	7.46897e-05	0.00916114	507204	NLK
ENSBTAG00000015384	260.543	0.67658	0.171422	3.94687	7.91786e-05	0.0096084	540889	PHF13
ENSBTAG00000015386	1141.94	-0.427716	0.108754	-3.93289	8.39294e-05	0.0100777	509135	REL
ENSBTAG00000045781	2444.35	0.77425	0.197577	3.91872	8.90193e-05	0.0102748	NA	NA
ENSBTAG00000031696	419.557	-0.615884	0.157102	-3.92027	8.84496e-05	0.0102748	526800	ANKRD44
ENSBTAG00000010402	155288	-0.615113	0.156984	-3.9183	8.9174e-05	0.0102748	404108	MYH9
ENSBTAG00000006869	1340.93	-0.463269	0.118173	-3.92025	8.84568e-05	0.0102748	511990	PHF20L1
ENSBTAG00000017573	1893.13	-0.507342	0.129739	-3.91048	9.21119e-05	0.0105072	504409	RBM26
ENSBTAG00000054857	798.185	-0.598906	0.15376	-3.89506	9.81727e-05	0.0110877	509490	NA
ENSBTAG00000005444	5995.18	-0.69003	0.177945	-3.87777	0.000105416	0.0115624	516332	UGGT1
ENSBTAG00000008527	14820.2	0.257682	0.0663905	3.8813	0.000103899	0.0115624	507828	SRSF6
ENSBTAG00000042716	136.181	1.5084	0.38879	3.87974	0.000104568	0.0115624	NA	NA
ENSBTAG00000051782	1109.73	-0.738146	0.190838	-3.86792	0.000109768	0.011925	522920	ATAD2
ENSBTAG00000004934	1066.36	-0.560769	0.145467	-3.85495	0.000115754	0.0123402	541292	NEMF
ENSBTAG00000010493	761.88	0.485396	0.125892	3.85565	0.000115424	0.0123402	539321	SERTAD1
ENSBTAG00000003354	3382.74	-0.528331	0.137844	-3.8328	0.000126691	0.0133097	537894	SMCHD1
ENSBTAG00000040277	11124.7	0.698502	0.182288	3.83185	0.000127181	0.0133097	617875	H4C4
ENSBTAG00000020268	2646.2	-0.491599	0.128411	-3.82832	0.000129019	0.0133792	541248	RSF1
ENSBTAG00000003789	4815.81	-0.294283	0.0771297	-3.81543	0.000135947	0.0139707	782848	VIRMA
ENSBTAG00000022069	1894.6	-0.497475	0.130463	-3.81315	0.000137209	0.0139745	532649	ATXN2
ENSBTAG00000020142	1306.69	-0.477485	0.12587	-3.79347	0.000148557	0.0149963	510014	LMBRD2
ENSBTAG00000032477	11976.1	-0.438593	0.115722	-3.79005	0.000150614	0.0150707	536240	HECTD1
ENSBTAG00000049700	708.207	1.09883	0.290172	3.78681	0.000152593	0.0151359	NA	NA
ENSBTAG00000048346	2688.9	0.952044	0.252334	3.77295	0.000161331	0.0158646	NA	NA
ENSBTAG00000021087	3557.35	-0.525328	0.139371	-3.76929	0.000163715	0.0158843	522464	UBR1
ENSBTAG00000013468	98818.2	-0.788719	0.2093	-3.76837	0.000164315	0.0158843	531336	AHNAK
ENSBTAG00000020422	4600.34	-0.463235	0.123101	-3.76305	0.000167853	0.0160899	507111	CHD8
ENSBTAG00000019342	2019.97	-0.372936	0.0992412	-3.75787	0.000171364	0.0162896	537304	OSBPL3
ENSBTAG00000007930	2034.57	-0.455311	0.121264	-3.7547	0.000173547	0.0163607	508899	NCOA6
ENSBTAG00000015437	1596.82	0.516505	0.138088	3.7404	0.000183727	0.0171784	617042	NTMT1
ENSBTAG00000001821	19039.1	-0.654572	0.175569	-3.72828	0.000192789	0.0178679	505359	PRRC2C
ENSBTAG00000005967	2891.1	-0.406734	0.109149	-3.7264	0.000194233	0.0178679	527153	UBR2
ENSBTAG00000018456	411.798	0.585778	0.157474	3.71983	0.000199355	0.0181923	785799	ZNF7
ENSBTAG00000020735	4322	-0.501945	0.135657	-3.7001	0.000215516	0.0195111	525143	SMG1
ENSBTAG00000047874	1268.77	-0.575762	0.155893	-3.69331	0.000221357	0.0198821	100299693	PRPF38B
ENSBTAG00000021182	1348.92	-0.491622	0.13334	-3.68697	0.000226941	0.0202244	534227	DOCK4
ENSBTAG00000009584	5850.7	-0.241053	0.0657298	-3.66734	0.000245086	0.021672	515218	PPP6R3
ENSBTAG00000049949	6855.85	0.66244	0.180824	3.66345	0.000248843	0.021835	NA	NA
ENSBTAG00000018851	4230.18	-0.573628	0.156773	-3.65898	0.000253222	0.0218826	534496	MYCBP2
ENSBTAG00000000050	903.528	0.480031	0.131134	3.66062	0.000251609	0.0218826	510741	PSMG3
ENSBTAG00000047242	2311.21	0.872862	0.23911	3.65047	0.000261765	0.0224173	NA	NA
ENSBTAG00000013821	1126.37	-0.498266	0.136551	-3.64893	0.000263339	0.0224173	516289	RIOK1
ENSBTAG00000004018	3530.51	-0.37996	0.104213	-3.646	0.000266357	0.0225062	506348	DGKA
ENSBTAG00000021923	12485	-0.411871	0.11311	-3.64133	0.000271238	0.0227501	508151	DSG2
ENSBTAG00000018093	2653.37	-0.598938	0.16475	-3.63544	0.00027751	0.0229388	508330	KMT2A
ENSBTAG00000020795	12093.7	0.480353	0.132074	3.63701	0.000275823	0.0229388	615178	RPS21
ENSBTAG00000001511	1665.27	-0.380979	0.104913	-3.63139	0.000281896	0.0231337	539020	BCL6
ENSBTAG00000054239	5163.81	-0.308524	0.0851138	-3.62484	0.000289142	0.0235589	100337161	NA
ENSBTAG00000044427	149128	0.683976	0.188839	3.62201	0.00029232	0.0236489	NA	NA
ENSBTAG00000052949	189.501	-0.921881	0.25483	-3.61763	0.000297309	0.0236557	NA	NA
ENSBTAG00000009963	868.096	-0.59774	0.165282	-3.61649	0.000298626	0.0236557	504634	MORC2
ENSBTAG00000053627	1020.02	0.714746	0.197632	3.61656	0.000298548	0.0236557	NA	NA
ENSBTAG00000043353	281.963	1.153	0.319094	3.61337	0.000302238	0.0237767	NA	NA
ENSBTAG00000027932	11280.8	-0.620836	0.172009	-3.60931	0.000307007	0.0238233	534211	BIRC6
ENSBTAG00000021720	1315.78	0.366098	0.101418	3.60979	0.000306444	0.0238233	510058	MRPL27
ENSBTAG00000005296	50681.7	0.411777	0.114277	3.60333	0.000314171	0.0242145	767925	RPL13A
ENSBTAG00000021172	3059.44	-0.450899	0.12547	-3.59369	0.000326027	0.0249596	538614	IWS1
ENSBTAG00000012726	7932.58	0.287534	0.0801311	3.5883	0.000332844	0.0253117	534640	PSMB5
ENSBTAG00000020482	3531.35	-0.390522	0.108901	-3.58603	0.000335752	0.0253637	538416	ASCC3
ENSBTAG00000024449	6500.12	-0.672896	0.187892	-3.5813	0.000341895	0.0256578	533089	CENPF
ENSBTAG00000013916	1679.42	-0.620522	0.173697	-3.57245	0.00035366	0.0258603	535440	HERC2
ENSBTAG00000010610	149.179	0.976442	0.273206	3.57401	0.000351551	0.0258603	510906	DDIT4L
ENSBTAG00000025400	1398.27	-0.524322	0.146647	-3.5754	0.000349695	0.0258603	615359	PARP4
ENSBTAG00000004017	312.999	-0.640584	0.179151	-3.57567	0.000349336	0.0258603	504530	PLEKHG2
ENSBTAG00000019289	11724.7	-0.517785	0.145249	-3.56481	0.000364119	0.0264555	281872	ITGA2
ENSBTAG00000043171	1313.31	1.06649	0.299471	3.56126	0.000369083	0.0266464	NA	NA
ENSBTAG00000012712	2893.83	-0.572459	0.161221	-3.55076	0.000384117	0.0273851	537445	AQR
ENSBTAG00000043583	675.375	-1.13513	0.319677	-3.55088	0.000383947	0.0273851	NA	NA
ENSBTAG00000050744	203.195	0.882935	0.249279	3.54196	0.000397172	0.0279663	NA	NA
ENSBTAG00000005620	41240.6	0.333978	0.0942582	3.54323	0.000395262	0.0279663	326588	RPS3
ENSBTAG00000037964	1109.14	0.799729	0.225914	3.53997	0.000400165	0.0280042	538911	H2AC25
ENSBTAG00000004028	1688.62	-0.396393	0.112128	-3.53518	0.00040749	0.0283429	541218	POLK
ENSBTAG00000038920	3243.17	-0.578454	0.163794	-3.53158	0.000413082	0.0285578	783566	VPS13C
ENSBTAG00000025868	15782.8	-0.659678	0.187012	-3.52747	0.000419557	0.028658	783470	TLN1
ENSBTAG00000003111	1708.31	-0.492482	0.139585	-3.52819	0.000418419	0.028658	526824	ATM
ENSBTAG00000053184	448.897	1.00055	0.284181	3.52081	0.00043023	0.0292121	NA	NA
ENSBTAG00000006003	1647.79	-0.415581	0.118113	-3.5185	0.000434002	0.0292938	535754	SAP130
ENSBTAG00000016104	1809.93	-0.575907	0.164048	-3.51059	0.000447107	0.0300009	523664	BTAF1
ENSBTAG00000009784	1562.18	0.36223	0.103418	3.50257	0.00046079	0.0306347	528099	RAB32
ENSBTAG00000003578	1527.85	0.352196	0.100572	3.50192	0.000461925	0.0306347	516908	DPCD
ENSBTAG00000011683	2004.73	-0.507445	0.145171	-3.49551	0.000473158	0.0311983	512187	NUMB
ENSBTAG00000019376	11971.3	-0.754966	0.216521	-3.4868	0.000488833	0.0318209	615534	FNDC3B
ENSBTAG00000048534	826.875	0.903278	0.259143	3.48564	0.000490968	0.0318209	NA	NA
ENSBTAG00000042282	198.378	1.07656	0.308616	3.48833	0.000486046	0.0318209	NA	NA
ENSBTAG00000002056	257.69	0.615842	0.176763	3.484	0.000493979	0.0318351	514726	MARS2
ENSBTAG00000011388	3362.19	0.295063	0.0848291	3.47833	0.000504557	0.0323342	510324	STOML2
ENSBTAG00000031940	271.957	0.604649	0.17411	3.4728	0.000515059	0.0324601	508231	RSBN1
ENSBTAG00000013988	1004.04	0.513618	0.14784	3.47414	0.000512485	0.0324601	510373	BID
ENSBTAG00000013380	1018.24	-0.554781	0.159645	-3.47509	0.000510684	0.0324601	104975778	CEP192
ENSBTAG00000000152	11100	-0.55426	0.159706	-3.4705	0.000519492	0.0325596	785768	RANBP2
ENSBTAG00000002874	2295.54	0.320414	0.0924535	3.46567	0.000528907	0.0329685	534797	TMEM183A
ENSBTAG00000020807	16274.4	0.40183	0.11602	3.46347	0.000533257	0.0330591	282847	FAU
ENSBTAG00000052895	5700.19	0.611439	0.176901	3.45639	0.000547463	0.0337563	NA	NA
ENSBTAG00000003954	4245.15	-0.419308	0.121813	-3.44223	0.00057693	0.0343087	540563	ASH1L
ENSBTAG00000011412	5993.05	-0.455925	0.13246	-3.44198	0.000577476	0.0343087	520030	LAMB1
ENSBTAG00000047947	841.331	1.02505	0.297212	3.44887	0.00056293	0.0343087	NA	NA
ENSBTAG00000042601	2178.25	0.927404	0.269207	3.44494	0.000571181	0.0343087	NA	NA
ENSBTAG00000003922	1939.33	-0.469627	0.136375	-3.44365	0.000573922	0.0343087	507091	MPHOSPH8
ENSBTAG00000010401	3147.72	-0.440642	0.127717	-3.45016	0.000560258	0.0343087	520833	UBE4B
ENSBTAG00000043885	827.688	0.902885	0.261917	3.44722	0.000566381	0.0343087	NA	NA
ENSBTAG00000032456	973.584	0.601141	0.174786	3.4393	0.000583225	0.0344402	614974	H2AC21
ENSBTAG00000016080	3379.01	-0.442483	0.128698	-3.43814	0.000585727	0.0344402	540683	VPS13D
ENSBTAG00000006510	1242.92	0.423013	0.123119	3.4358	0.000590797	0.0344759	512062	YRDC
ENSBTAG00000004587	2577.36	-0.381349	0.111056	-3.43384	0.000595101	0.0344759	515310	DUSP6
ENSBTAG00000017626	1995.21	-0.362844	0.105671	-3.4337	0.000595402	0.0344759	281779	GFPT1
ENSBTAG00000049916	492291	0.820971	0.240403	3.41498	0.000637873	0.0367486	102723303	Metazoa_SRP
ENSBTAG00000012683	12968.1	-0.497265	0.145681	-3.41338	0.000641624	0.0367789	539515	SRRM2
ENSBTAG00000009482	5016.16	-0.357865	0.104887	-3.41191	0.000645091	0.0367928	541306	AFF4
ENSBTAG00000014609	4023.49	-0.466613	0.136972	-3.40664	0.000657682	0.0370617	538606	PPP1R12A
ENSBTAG00000027181	63499.9	-0.609414	0.178882	-3.40679	0.000657325	0.0370617	100336873	LAMA3
ENSBTAG00000005708	1733.66	-0.598412	0.175701	-3.40586	0.000659553	0.0370617	514679	KIF20B
ENSBTAG00000020525	8072.42	-0.453068	0.133274	-3.39952	0.000675034	0.0377457	531964	SEC31A
ENSBTAG00000048103	347.661	1.07622	0.316766	3.39752	0.000679987	0.0378371	NA	NA
ENSBTAG00000054176	1951.13	0.765704	0.225575	3.39445	0.000687664	0.0379838	NA	NA
ENSBTAG00000009279	2999.62	-0.274366	0.0808433	-3.39381	0.000689282	0.0379838	533901	TNKS2
ENSBTAG00000007422	1746.59	-0.41712	0.123273	-3.38372	0.000715116	0.0392179	537211	TRAPPC11
ENSBTAG00000012095	1974.2	-0.445712	0.131779	-3.38228	0.000718866	0.0392349	533444	GEMIN5
ENSBTAG00000005304	4869.22	0.359624	0.106539	3.37553	0.000736741	0.0399098	505916	SRM
ENSBTAG00000016640	2135.49	-0.264212	0.0782857	-3.37497	0.000738229	0.0399098	539353	HEATR3
ENSBTAG00000043315	86.5385	1.18171	0.350393	3.37254	0.000744783	0.0400457	112443659	SNORA61
ENSBTAG00000049289	87.2249	1.18767	0.35241	3.37015	0.000751273	0.0400457	NA	NA
ENSBTAG00000009242	4769.88	-0.548195	0.162608	-3.37126	0.000748252	0.0400457	517669	ZNF638
ENSBTAG00000018744	712.505	-0.398171	0.118204	-3.36851	0.000755748	0.0400725	537595	MGAT5
ENSBTAG00000012558	1428.41	-0.438793	0.130306	-3.3674	0.000758803	0.0400725	525276	ADAMTS12
ENSBTAG00000018774	1556.13	0.624702	0.185611	3.36566	0.000763606	0.0401404	NA	NA
ENSBTAG00000050138	793.557	0.657641	0.19599	3.35548	0.00079227	0.0414561	NA	NA
ENSBTAG00000009535	88912.9	0.254505	0.0758805	3.35402	0.000796468	0.0414854	286867	RPS2
ENSBTAG00000042458	37249.5	0.948261	0.283264	3.34762	0.00081508	0.0422619	100126828	RNase_MRP
ENSBTAG00000005016	4196.67	-0.49302	0.147511	-3.34227	0.000830972	0.042891	767602	AP3B1
ENSBTAG00000000362	1117.49	-0.490395	0.146849	-3.33945	0.000839439	0.0431328	507819	SPG11
ENSBTAG00000021514	3944.56	0.297942	0.0893991	3.33272	0.000860027	0.0438535	506882	DNPEP
ENSBTAG00000002570	941.256	-0.465871	0.139855	-3.33111	0.000864998	0.0438535	513495	PPP1R21
ENSBTAG00000036858	448.545	1.06574	0.31986	3.33188	0.000862601	0.0438535	NA	NA
ENSBTAG00000050344	623.781	0.954968	0.287125	3.32597	0.000881121	0.0442773	112443632	SNORA73
ENSBTAG00000013495	2442.86	-0.437963	0.131662	-3.32643	0.000879677	0.0442773	537096	WDFY3
ENSBTAG00000044861	1490.71	0.772397	0.232544	3.32151	0.000895311	0.044793	112446116	NA
ENSBTAG00000044837	199.798	0.927132	0.279686	3.3149	0.000916764	0.0456661	112442833	NA
ENSBTAG00000000632	322.835	-0.569295	0.17185	-3.31275	0.000923838	0.0458183	533414	RAD54B
ENSBTAG00000017713	9501.36	-0.47291	0.142819	-3.31125	0.000928818	0.0458659	537619	KTN1
ENSBTAG00000006122	6752.11	-0.523814	0.158382	-3.30729	0.000942021	0.0463174	511826	HUWE1
ENSBTAG00000045275	2529.74	0.552121	0.167095	3.30423	0.000952366	0.0464258	112448335	SCARNA7
ENSBTAG00000003221	1058.7	-0.535125	0.161923	-3.30482	0.000950374	0.0464258	781834	ATF7IP
ENSBTAG00000019419	2683.84	0.423525	0.128283	3.30148	0.000961755	0.0464862	338079	NDUFS7
ENSBTAG00000001294	471.552	-0.63296	0.191654	-3.30261	0.000957898	0.0464862	514688	PPP1R15A
ENSBTAG00000017352	3441.26	-0.323626	0.0980658	-3.30009	0.000966535	0.0465201	529699	ZC3H11A
ENSBTAG00000016735	197.115	-0.563643	0.170896	-3.29817	0.000973174	0.0466428	534608	ZBTB48
ENSBTAG00000020441	2862.75	-0.295495	0.0897916	-3.2909	0.000998692	0.0476656	513719	HMG20A
ENSBTAG00000017393	1299.64	-0.446316	0.135722	-3.28845	0.0010074	0.0478809	524334	L3MBTL3
ENSBTAG00000004428	12944.2	0.345729	0.105184	3.28689	0.001013	0.0479472	287016	H2AZ1
ENSBTAG00000016448	473.541	-0.484377	0.147482	-3.2843	0.00102234	0.0480464	534714	ZBTB40
ENSBTAG00000020281	2046.67	-0.470507	0.143273	-3.28398	0.00102352	0.0480464	510366	NIN
ENSBTAG00000009035	4354.1	-0.622189	0.189591	-3.28174	0.00103169	0.0482317	281681	CENPE
ENSBTAG00000010726	197.707	-0.545149	0.166197	-3.28013	0.00103759	0.0483096	100271720	F8
ENSBTAG00000001763	740.739	0.467494	0.14262	3.27791	0.00104578	0.0484928	508684	NR2C2AP
ENSBTAG00000019045	481.652	0.403351	0.123095	3.27675	0.0010501	0.0484961	510280	COMMD9
ENSBTAG00000031061	3231.81	0.489458	0.14978	3.26784	0.00108373	0.049847	617375	POLR2L

## Sheet: 0h vs 24h DEGs
ensembl_gene_id	baseMean	log2FoldChange	lfcSE	stat	p value	padj	entrezgene_id	external_gene_name
ENSBTAG00000001592	2641.05	1.02281	0.116823	8.75522	2.03711e-18	2.59528e-14	511899	INSIG1
ENSBTAG00000013303	2558.38	0.960771	0.133371	7.20376	5.85739e-13	3.73115e-09	506459	ACSS2
ENSBTAG00000003074	380.726	-0.946904	0.13628	-6.94825	3.69854e-12	1.57065e-08	529171	SLC16A6
ENSBTAG00000054562	153.093	1.32312	0.198453	6.66717	2.6079e-11	8.30615e-08	NA	NA
ENSBTAG00000006801	941.949	-0.638293	0.104	-6.13742	8.38746e-10	2.13712e-06	508269	TMEM106A
ENSBTAG00000015618	164.393	1.94957	0.322235	6.05016	1.44701e-09	3.0725e-06	618677	GDF15
ENSBTAG00000001021	617.345	0.93065	0.162625	5.72268	1.04854e-08	1.90835e-05	282870	CYP1A1
ENSBTAG00000021251	1951.14	0.654389	0.115735	5.65422	1.56551e-08	2.49308e-05	508668	RIPK4
ENSBTAG00000002827	8411.47	0.436685	0.0776502	5.62375	1.86861e-08	2.64513e-05	512044	ACAT2
ENSBTAG00000000163	3006.78	0.97746	0.179513	5.44506	5.17888e-08	6.59789e-05	529235	DDIT4
ENSBTAG00000025462	746.764	-0.620525	0.114404	-5.42399	5.82832e-08	6.75025e-05	618405	GADD45B
ENSBTAG00000008527	12868.6	-0.41684	0.0784699	-5.3121	1.08367e-07	0.000115049	507828	SRSF6
ENSBTAG00000012095	2028.01	-0.658084	0.124728	-5.27615	1.31923e-07	0.000129284	533444	GEMIN5
ENSBTAG00000009047	2834.86	0.615112	0.117038	5.25566	1.47496e-07	0.000134221	787498	YPEL3
ENSBTAG00000011596	2511.1	-0.713639	0.136684	-5.22108	1.77881e-07	0.000141638	510474	SRSF5
ENSBTAG00000004034	459.681	0.727368	0.139287	5.2221	1.76905e-07	0.000141638	515914	SESN3
ENSBTAG00000031497	10939.2	1.11565	0.220821	5.05226	4.36614e-07	0.000316012	281812	FGFBP1
ENSBTAG00000011987	1484.17	0.479234	0.0951304	5.03765	4.7129e-07	0.000316012	539248	ERG28
ENSBTAG00000004041	967.411	0.892824	0.17717	5.03937	4.67067e-07	0.000316012	510084	ANKRD10
ENSBTAG00000017366	367.462	0.774098	0.1543	5.01683	5.25309e-07	0.000334622	508847	GRB7
ENSBTAG00000021326	47.8184	4.09562	0.825167	4.96338	6.92763e-07	0.00040703	281666	CCL20
ENSBTAG00000004225	4029.19	-0.548088	0.110489	-4.96057	7.02878e-07	0.00040703	510820	TSR1
ENSBTAG00000000713	373.661	0.883432	0.179054	4.93389	8.06063e-07	0.000446489	510361	AGFG2
ENSBTAG00000013444	165.61	1.25789	0.256277	4.90833	9.18534e-07	0.000487589	514231	ETV2
ENSBTAG00000002566	1197.02	0.672699	0.139631	4.8177	1.4522e-06	0.000740044	615089	PGPEP1
ENSBTAG00000010359	532.372	-0.584478	0.122335	-4.77771	1.77306e-06	0.0008688	507084	THG1L
ENSBTAG00000053237	156.935	-1.15459	0.244695	-4.71848	2.37615e-06	0.00112119	NA	NA
ENSBTAG00000013860	2230.86	-0.678222	0.144859	-4.68194	2.84177e-06	0.00129301	505463	GADD45A
ENSBTAG00000008690	963.977	0.818134	0.175557	4.66023	3.15859e-06	0.0013876	282368	SLC6A9
ENSBTAG00000018936	2006.33	0.546801	0.11839	4.61866	3.86227e-06	0.00164018	615906	LSS
ENSBTAG00000002350	1998.18	0.472657	0.102729	4.601	4.20457e-06	0.00172794	282308	PIK3R2
ENSBTAG00000018914	1351.92	0.629859	0.137437	4.5829	4.58573e-06	0.00182569	506482	RAB25
ENSBTAG00000019110	959.536	0.546913	0.119899	4.56144	5.08036e-06	0.00190364	507736	PNRC1
ENSBTAG00000047412	97.3228	1.86707	0.40908	4.56407	5.01706e-06	0.00190364	768081	TNFSF18
ENSBTAG00000005178	535.897	0.645899	0.142296	4.53913	5.64863e-06	0.0020561	617636	MMAB
ENSBTAG00000054069	16557	1.17133	0.259036	4.5219	6.12868e-06	0.00216887	100141268	CRNN
ENSBTAG00000001950	5312.32	0.505188	0.112879	4.47548	7.624e-06	0.00262513	505995	RDH11
ENSBTAG00000014804	5387.62	-0.723677	0.162002	-4.4671	7.92885e-06	0.00265825	534770	HNRNPDL
ENSBTAG00000005180	13369.4	-0.379778	0.085262	-4.45425	8.41888e-06	0.00268141	526135	RBMS1
ENSBTAG00000005976	1283.65	0.634635	0.142322	4.45914	8.229e-06	0.00268141	505212	HSD17B7
ENSBTAG00000005946	909.755	-0.433581	0.0976393	-4.44063	8.96945e-06	0.00278709	100141289	USP13
ENSBTAG00000020244	1078.74	0.579263	0.130768	4.4297	9.43663e-06	0.00286244	507319	EFNA1
ENSBTAG00000008759	831.604	-0.551463	0.125016	-4.41115	1.02821e-05	0.00295056	512651	CDC23
ENSBTAG00000010721	3278.06	-0.596025	0.135207	-4.40823	1.04219e-05	0.00295056	281302	MCM3
ENSBTAG00000010180	2240.48	-0.48328	0.109598	-4.40958	1.0357e-05	0.00295056	514623	URB2
ENSBTAG00000040169	195.529	-1.2112	0.275299	-4.39957	1.08463e-05	0.00295838	509810	NA
ENSBTAG00000013308	10001	-0.412903	0.0938795	-4.39823	1.0914e-05	0.00295838	509591	RBMX
ENSBTAG00000004688	10637.7	0.378179	0.0861259	4.391	1.12833e-05	0.00299476	533726	DHCR24
ENSBTAG00000047679	7552.08	-0.500683	0.114978	-4.3546	1.33309e-05	0.00346603	511258	DNTTIP2
ENSBTAG00000014917	5901.02	-0.575874	0.133216	-4.32286	1.54021e-05	0.00392445	524743	GTPBP4
ENSBTAG00000010322	11486.4	-0.486751	0.113376	-4.29323	1.76092e-05	0.00439885	282295	HYOU1
ENSBTAG00000003068	8277.39	0.619512	0.144707	4.28115	1.85932e-05	0.00455533	504481	MSMO1
ENSBTAG00000012059	2599.52	0.590593	0.138393	4.26752	1.97661e-05	0.00475132	509958	MVD
ENSBTAG00000023601	1365.76	-0.761765	0.180587	-4.21827	2.46183e-05	0.00580811	617937	POLR1G
ENSBTAG00000011394	1111.14	0.521102	0.124108	4.19879	2.68348e-05	0.00600502	510325	ATOSB
ENSBTAG00000017158	186.289	1.15993	0.275938	4.2036	2.62703e-05	0.00600502	282124	VSNL1
ENSBTAG00000007860	4031.74	-0.7783	0.185375	-4.19852	2.68671e-05	0.00600502	534849	ASPM
ENSBTAG00000021592	919.137	-0.549248	0.132029	-4.16006	3.18158e-05	0.0069885	505061	WRN
ENSBTAG00000020294	876.774	0.457507	0.110519	4.13964	3.47851e-05	0.00718648	512312	PTPN6
ENSBTAG00000012432	5662.57	0.472068	0.11407	4.1384	3.49735e-05	0.00718648	281767	FDFT1
ENSBTAG00000005373	179708	-0.384829	0.0928657	-4.14393	3.41402e-05	0.00718648	281544	TPM1
ENSBTAG00000007430	6085.19	-0.607011	0.146559	-4.14176	3.44653e-05	0.00718648	513045	MYBBP1A
ENSBTAG00000016904	381.951	0.747431	0.181126	4.12657	3.6821e-05	0.00744603	540871	MARCHF9
ENSBTAG00000009863	13118.1	-0.403369	0.0983644	-4.10076	4.11796e-05	0.00819731	506945	BHLHE40
ENSBTAG00000019265	465.285	-0.500108	0.12224	-4.0912	4.29147e-05	0.00841129	514693	AGK
ENSBTAG00000020795	13974.1	0.622214	0.15256	4.0785	4.53277e-05	0.00874963	615178	RPS21
ENSBTAG00000014549	3722.19	-0.514505	0.126335	-4.07256	4.6499e-05	0.00884175	506152	GNL3
ENSBTAG00000049410	413.572	0.432744	0.106417	4.06648	4.77289e-05	0.00894215	618654	PIERCE1
ENSBTAG00000003948	7017.32	0.421204	0.103927	4.05288	5.059e-05	0.00934082	281156	FDPS
ENSBTAG00000015392	1430.07	-0.609612	0.150683	-4.04566	5.21769e-05	0.00949619	531369	TTF2
ENSBTAG00000003849	5025.78	-0.405336	0.100285	-4.04185	5.30304e-05	0.0095156	507369	GNL2
ENSBTAG00000022294	443.645	0.723139	0.179108	4.03744	5.4038e-05	0.00956173	533107	FADS1
ENSBTAG00000005069	1153.85	0.706533	0.175168	4.03347	5.49598e-05	0.00959162	282384	TM7SF2
ENSBTAG00000009231	6778.54	0.312846	0.0778383	4.01918	5.84018e-05	0.0100546	616694	NSDHL
ENSBTAG00000007584	1047.53	0.612097	0.152728	4.00775	6.12988e-05	0.0103206	281869	INPP1
ENSBTAG00000007435	10181	-0.466379	0.116399	-4.00672	6.1567e-05	0.0103206	513278	NOLC1
ENSBTAG00000020532	1431.96	0.871899	0.217846	4.00236	6.27148e-05	0.0103764	NA	NA
ENSBTAG00000013937	649.186	-0.596646	0.149376	-3.99425	6.48991e-05	0.0106002	515350	SPICE1
ENSBTAG00000045791	188.105	0.878553	0.220938	3.97647	6.99455e-05	0.0112798	540256	ZNF623
ENSBTAG00000003362	73610.1	-0.670894	0.169219	-3.96464	7.35053e-05	0.0114202	282646	HSP90B1
ENSBTAG00000037429	82.0548	-1.38061	0.347731	-3.97034	7.17714e-05	0.0114202	317707	HTR1B
ENSBTAG00000045989	247.983	0.790442	0.199359	3.96491	7.34231e-05	0.0114202	618745	CDC42EP5
ENSBTAG00000015280	2058.77	-0.511284	0.129335	-3.95318	7.71201e-05	0.0117428	533161	KIF2C
ENSBTAG00000040076	7118.19	-0.399258	0.101021	-3.95223	7.74251e-05	0.0117428	614936	ILF3
ENSBTAG00000046286	613.122	-0.74541	0.18883	-3.94751	7.8969e-05	0.0118361	100301478	CCNB3
ENSBTAG00000014733	3207.31	-0.468532	0.118907	-3.94032	8.1372e-05	0.0119158	541169	NOP2
ENSBTAG00000049271	149.587	0.81708	0.207323	3.94109	8.11121e-05	0.0119158	NA	NA
ENSBTAG00000000841	822.601	-0.604391	0.153795	-3.92985	8.50001e-05	0.0123057	539634	LZTS1
ENSBTAG00000047339	1294.72	-0.583624	0.148639	-3.92647	8.62025e-05	0.0123396	784529	BCOR
ENSBTAG00000018049	4061.18	0.530889	0.135491	3.91826	8.9191e-05	0.0126255	538519	MKNK2
ENSBTAG00000009125	113569	-0.345659	0.0883964	-3.91032	9.21723e-05	0.0129041	507093	ALDH1A3
ENSBTAG00000016194	167.864	0.908581	0.232925	3.90075	9.58956e-05	0.0131009	513776	FBXO32
ENSBTAG00000008353	13297.2	0.455258	0.116768	3.89882	9.6663e-05	0.0131009	513497	CDKN1A
ENSBTAG00000013081	4031.15	0.50988	0.130665	3.9022	9.53206e-05	0.0131009	533630	PSPH
ENSBTAG00000004139	3511.65	-0.388358	0.0997342	-3.89393	9.86345e-05	0.0131754	531350	BACH1
ENSBTAG00000015077	2583.33	-0.497917	0.127922	-3.89234	9.9281e-05	0.0131754	519254	NA
ENSBTAG00000011070	5070.83	-0.282623	0.0729327	-3.87512	0.000106573	0.013967	525106	RTCB
ENSBTAG00000014558	16524.2	-0.480579	0.12408	-3.87315	0.000107438	0.013967	781917	DDX21
ENSBTAG00000021766	1213.92	-0.48972	0.126591	-3.86853	0.000109494	0.0140905	522921	HBEGF
ENSBTAG00000005115	727.458	0.541536	0.140171	3.8634	0.000111819	0.0142457	526609	SLC31A2
ENSBTAG00000010888	197.418	0.881415	0.228505	3.85731	0.000114644	0.014461	783068	VSIR
ENSBTAG00000009354	107.857	-1.43968	0.373567	-3.85386	0.000116269	0.0145222	528920	EVI2A
ENSBTAG00000031231	758.829	0.702966	0.182761	3.84636	0.000119885	0.0148285	789216	IRF1
ENSBTAG00000010890	4684.61	-0.342587	0.0892025	-3.84055	0.000122758	0.0150378	515594	PRMT5
ENSBTAG00000003166	2922.68	-0.702617	0.183094	-3.83746	0.000124313	0.0150833	516598	AXL
ENSBTAG00000046837	1490.38	0.490227	0.127927	3.83208	0.000127066	0.0152719	107131321	ZNF358
ENSBTAG00000008625	236.741	1.1466	0.299741	3.8253	0.000130611	0.0155512	782309	PLEKHF1
ENSBTAG00000020700	308.242	0.715396	0.187411	3.81726	0.000134944	0.0158502	520210	CLCN6
ENSBTAG00000021879	9225.75	-0.823122	0.2157	-3.81604	0.00013561	0.0158502	783645	VCL
ENSBTAG00000010128	138.317	0.874557	0.230122	3.80041	0.000144456	0.0167306	508508	NAP1L5
ENSBTAG00000019013	2640.39	0.377271	0.0994486	3.79363	0.00014846	0.0170395	513646	HECTD3
ENSBTAG00000018196	4921.58	-0.496912	0.131103	-3.79023	0.000150508	0.0171203	538915	WDR43
ENSBTAG00000010309	5371.69	-0.472887	0.125049	-3.78162	0.000155812	0.0175668	510797	XPO6
ENSBTAG00000001711	153.653	0.860707	0.227836	3.77775	0.000158253	0.0176855	539395	BORCS6
ENSBTAG00000008216	7718.13	-0.590735	0.156486	-3.77499	0.000160015	0.0177268	508167	RRM2
ENSBTAG00000015961	73.2854	1.28927	0.341972	3.77011	0.000163177	0.0177682	539001	TSPAN2
ENSBTAG00000000539	1316.36	0.475282	0.126002	3.77201	0.00016194	0.0177682	532910	LRRC28
ENSBTAG00000049833	15369.6	0.561681	0.149666	3.75289	0.000174806	0.0182544	767908	RPL39
ENSBTAG00000051080	2886.86	-0.544697	0.144919	-3.75863	0.000170847	0.0182544	112443502	NA
ENSBTAG00000019203	3081.35	0.766276	0.204174	3.75306	0.000174692	0.0182544	282343	S100A4
ENSBTAG00000001314	2228.62	-0.453493	0.120742	-3.75588	0.000172732	0.0182544	505816	TRMT6
ENSBTAG00000020528	84.5663	1.11063	0.295565	3.75764	0.000171523	0.0182544	504471	PCOLCE
ENSBTAG00000044003	1344.81	-0.465906	0.124351	-3.74669	0.00017918	0.018559	522819	TEX10
ENSBTAG00000003826	267.473	0.790046	0.211152	3.7416	0.000182851	0.0187864	618204	SCN1B
ENSBTAG00000031564	3073.47	-0.330543	0.0886153	-3.73009	0.000191411	0.0189865	507679	GNL3L
ENSBTAG00000015113	445.411	0.581465	0.156131	3.72422	0.000195924	0.0189865	504742	CITED4
ENSBTAG00000013912	10789	-0.518599	0.139256	-3.72407	0.00019604	0.0189865	282388	TXNRD1
ENSBTAG00000046122	94.9663	1.70376	0.457194	3.72655	0.000194115	0.0189865	100299743	NRARP
ENSBTAG00000011934	1633.27	0.779309	0.208732	3.73354	0.000188808	0.0189865	282856	PCK2
ENSBTAG00000019305	356.005	-0.654719	0.175849	-3.72319	0.00019672	0.0189865	524343	EXOG
ENSBTAG00000050696	878.752	0.616665	0.165522	3.72559	0.000194861	0.0189865	541138	KLHDC3
ENSBTAG00000002481	323.561	0.693284	0.185995	3.72744	0.000193436	0.0189865	511836	HAGHL
ENSBTAG00000021923	13658.1	-0.399095	0.107309	-3.71911	0.00019993	0.0191511	508151	DSG2
ENSBTAG00000018423	19648.2	-0.398322	0.107323	-3.71143	0.000206088	0.0195938	533700	DDX5
ENSBTAG00000015131	5689.09	-0.424567	0.114621	-3.70409	0.000212148	0.0199934	510932	SLC29A1
ENSBTAG00000014453	3750.39	-0.489032	0.132079	-3.70257	0.00021343	0.0199934	538238	PLK1
ENSBTAG00000002730	1151.88	-0.412236	0.111954	-3.68219	0.000231235	0.0214593	784720	ELP3
ENSBTAG00000001188	311.91	0.606232	0.164698	3.68086	0.000232448	0.0214593	281465	ROM1
ENSBTAG00000016869	1229.35	-0.492972	0.134119	-3.67563	0.000237267	0.0216442	537616	POLD3
ENSBTAG00000001225	3323.78	-0.342931	0.0933146	-3.675	0.000237849	0.0216442	511512	RBM14
ENSBTAG00000021942	831.168	-0.456302	0.124452	-3.66649	0.000245904	0.0222185	511792	HPS6
ENSBTAG00000013924	27230.5	0.483891	0.132354	3.65604	0.00025614	0.0228198	539196	RPS11
ENSBTAG00000018082	181.539	1.09541	0.299529	3.65712	0.000255065	0.0228198	614254	QPRT
ENSBTAG00000012861	2274.82	-0.628466	0.172616	-3.64082	0.00027177	0.0231695	537127	KIF4A
ENSBTAG00000050967	771.81	-0.481615	0.131974	-3.64932	0.000262939	0.0231695	508929	AADAT
ENSBTAG00000008617	1848.66	-0.511852	0.140333	-3.6474	0.000264903	0.0231695	508491	CSTF3
ENSBTAG00000027361	2999.24	0.628188	0.172394	3.64392	0.000268522	0.0231695	618530	ROMO1
ENSBTAG00000038929	4205.61	0.531877	0.146005	3.64286	0.000269628	0.0231695	617710	BCAS4
ENSBTAG00000034075	254.143	0.776289	0.213168	3.64168	0.000270864	0.0231695	524078	SLC7A11
ENSBTAG00000007203	15657.8	-0.315525	0.0866862	-3.63985	0.000272796	0.0231695	507815	STT3A
ENSBTAG00000006557	149.998	0.648834	0.178475	3.63543	0.000277519	0.0234145	353300	RHEBL1
ENSBTAG00000013960	4027.79	0.745875	0.20562	3.62744	0.000286242	0.0239916	533044	PSAT1
ENSBTAG00000016640	2276.22	-0.336277	0.093029	-3.61475	0.000300635	0.0250333	539353	HEATR3
ENSBTAG00000002756	3142.38	-0.50088	0.139021	-3.60292	0.000314667	0.0258636	515287	CDCA2
ENSBTAG00000008756	1989.5	0.547908	0.152039	3.60373	0.000313682	0.0258636	508503	ELF3
ENSBTAG00000015588	1078.58	-0.528601	0.146968	-3.5967	0.000322279	0.0263194	510567	TMEM209
ENSBTAG00000013100	2173.52	-0.458181	0.127666	-3.5889	0.00033208	0.0269471	504585	SPAG5
ENSBTAG00000019289	12550.5	-0.581258	0.16216	-3.58447	0.000337765	0.027235	281872	ITGA2
ENSBTAG00000010247	350.208	-0.662677	0.185058	-3.58092	0.000342382	0.0272622	536891	FKTN
ENSBTAG00000008638	480.44	0.652625	0.182171	3.5825	0.000340327	0.0272622	540118	FAM110A
ENSBTAG00000015865	1613.31	0.549075	0.153623	3.57416	0.000351355	0.0278029	515741	CAPN14
ENSBTAG00000007101	90061.2	-0.570511	0.160158	-3.56218	0.000367781	0.028403	280686	F3
ENSBTAG00000002631	168.448	0.923448	0.259383	3.56017	0.000370614	0.028403	282348	SCNN1A
ENSBTAG00000037778	877.106	0.775381	0.217462	3.56559	0.000363041	0.028403	613667	CXCL3
ENSBTAG00000044427	171536	0.807529	0.22678	3.56085	0.000369661	0.028403	NA	NA
ENSBTAG00000019076	1811.32	0.442393	0.124129	3.56398	0.000365269	0.028403	539224	PAK6
ENSBTAG00000003733	125.601	0.820746	0.230613	3.55897	0.000372315	0.028403	511869	TM4SF5
ENSBTAG00000012698	6766.94	-0.254687	0.0716237	-3.5559	0.000376682	0.0284102	404126	HDAC1
ENSBTAG00000004781	2071.02	-0.487711	0.13716	-3.55577	0.00037687	0.0284102	540839	POLR3B
ENSBTAG00000000406	1520.51	-0.662114	0.186332	-3.55341	0.000380269	0.0284978	768314	GPATCH4
ENSBTAG00000001545	36.2079	-2.20017	0.619648	-3.55067	0.000384245	0.0286273	282484	SLC34A2
ENSBTAG00000002960	4208.31	-0.274331	0.0774258	-3.54314	0.000395385	0.0292861	783336	WDR82
ENSBTAG00000004943	3839.47	-0.526786	0.148866	-3.53866	0.000402157	0.0294453	281667	CCNA2
ENSBTAG00000000697	779.757	-0.429883	0.121465	-3.53916	0.000401396	0.0294453	540208	RRP8
ENSBTAG00000005761	414.904	0.655276	0.185347	3.5354	0.00040716	0.0296413	534251	DEDD2
ENSBTAG00000008909	1893.36	-0.479948	0.13589	-3.53188	0.000412616	0.0297215	508877	PNPT1
ENSBTAG00000002962	340.924	0.679517	0.192406	3.53168	0.000412929	0.0297215	510238	PPM1M
ENSBTAG00000011044	1434.27	-0.511547	0.145793	-3.50872	0.000450269	0.0322272	506194	TACC3
ENSBTAG00000001035	4133.59	-0.52429	0.149741	-3.50132	0.000462966	0.0329508	541229	SF1
ENSBTAG00000031279	1996.44	0.613523	0.175394	3.49797	0.000468806	0.0329977	787736	SELENOM
ENSBTAG00000012751	2393.13	0.418431	0.119589	3.49892	0.000467142	0.0329977	100125777	BTBD6
ENSBTAG00000009812	1813.01	0.585598	0.167614	3.49374	0.000476312	0.0330272	281735	CXCL5
ENSBTAG00000027513	239.372	0.924867	0.264856	3.49197	0.000479479	0.0330272	281214	CXCL2
ENSBTAG00000047029	2938.6	0.622932	0.17826	3.4945	0.000474943	0.0330272	NA	NA
ENSBTAG00000021060	1821.76	-0.516915	0.148032	-3.4919	0.000479594	0.0330272	508497	FTSJ3
ENSBTAG00000006044	403.385	0.45931	0.13163	3.48941	0.000484097	0.0330393	528668	KLHL5
ENSBTAG00000008399	696.963	-0.407902	0.116913	-3.48893	0.000484956	0.0330393	100125287	ATRIP
ENSBTAG00000054072	985.776	0.647569	0.18623	3.47725	0.00050659	0.0341479	618896	ADM2
ENSBTAG00000026243	482.952	0.673063	0.193489	3.47855	0.00050413	0.0341479	617968	PPP1R35
ENSBTAG00000008528	7386.51	0.385987	0.111161	3.47232	0.000515982	0.034598	282476	SLC25A1
ENSBTAG00000008758	7507.06	-0.500598	0.144366	-3.46755	0.000525218	0.0350328	527854	KIF20A
ENSBTAG00000016740	10338.3	0.379969	0.109848	3.45904	0.000542106	0.035971	511135	ACLY
ENSBTAG00000001956	320.97	0.649107	0.187962	3.45339	0.00055358	0.0364048	281817	HINT3
ENSBTAG00000044741	114.765	1.16574	0.3376	3.45301	0.000554359	0.0364048	112441677	SNORD97
ENSBTAG00000004587	2708.95	-0.5048	0.146275	-3.45102	0.000558468	0.0364866	515310	DUSP6
ENSBTAG00000012881	33467.2	-0.372315	0.108174	-3.44182	0.000577824	0.0373139	444858	EIF4G1
ENSBTAG00000009542	34436.9	0.490847	0.142653	3.44084	0.000579918	0.0373139	507466	ZC3H10
ENSBTAG00000015711	364.903	0.75157	0.218352	3.44201	0.000577419	0.0373139	539364	BTG2
ENSBTAG00000006056	1155.81	0.359805	0.104762	3.4345	0.000593646	0.0380053	539696	HEXIM1
ENSBTAG00000006481	4743.76	-0.418475	0.121956	-3.43136	0.000600556	0.0382554	536316	POLR1A
ENSBTAG00000004208	261.082	0.822036	0.240033	3.42468	0.000615529	0.0390141	535353	PLEKHG6
ENSBTAG00000005517	6688.37	-0.542979	0.158954	-3.41594	0.000635623	0.0394877	507155	NOP58
ENSBTAG00000006103	2602.3	-0.245708	0.0719012	-3.4173	0.000632448	0.0394877	510132	XRCC6
ENSBTAG00000006715	824.211	0.467031	0.136876	3.41208	0.000644697	0.0394877	538528	FBXO8
ENSBTAG00000006247	1512.53	0.36851	0.107985	3.41261	0.000643449	0.0394877	444988	DHPS
ENSBTAG00000010069	536.732	-0.80406	0.235277	-3.41751	0.000631977	0.0394877	407125	EGR1
ENSBTAG00000011839	57857.2	0.497033	0.14552	3.41555	0.000636522	0.0394877	407767	HMGCS1
ENSBTAG00000017213	3202.38	-1.32064	0.386815	-3.41415	0.000639819	0.0394877	510905	MFAP1
ENSBTAG00000009363	341.465	-0.474033	0.139167	-3.40621	0.000658709	0.0401529	538943	GINS3
ENSBTAG00000016819	13232.1	0.823713	0.242272	3.39995	0.000673973	0.0408877	281758	FABP3
ENSBTAG00000016328	10764.4	-0.603666	0.177722	-3.39669	0.000682059	0.0411821	618226	SFPQ
ENSBTAG00000018633	8664.93	0.55157	0.162668	3.39078	0.00069695	0.0417098	512653	RABAC1
ENSBTAG00000038702	191.971	-0.708623	0.208995	-3.39062	0.000697346	0.0417098	NA	NA
ENSBTAG00000024595	785.247	0.596298	0.176171	3.38478	0.000712366	0.0422553	788673	HECA
ENSBTAG00000010101	1814.22	-0.377797	0.111626	-3.38449	0.0007131	0.0422553	514128	BYSL
ENSBTAG00000017418	2245.55	-0.430321	0.127354	-3.37895	0.000727643	0.042587	510240	RRP1B
ENSBTAG00000000958	92.7135	0.981059	0.29038	3.37854	0.000728726	0.042587	101904635	ZSWIM3
ENSBTAG00000043951	759.988	0.563266	0.166689	3.37914	0.000727132	0.042587	511124	IMPA2
ENSBTAG00000009983	4760.79	-0.525033	0.155494	-3.37654	0.00073403	0.0427011	515748	KIF23
ENSBTAG00000002826	1274.29	-0.69184	0.205525	-3.36621	0.000762079	0.0439061	508363	CLSPN
ENSBTAG00000053583	2720.54	0.397312	0.118017	3.36658	0.000761069	0.0439061	518880	RBX1
ENSBTAG00000017243	531.81	-0.656644	0.195132	-3.36513	0.000765083	0.0439061	505169	GATA3
ENSBTAG00000009887	7262.35	0.335487	0.0998582	3.35964	0.000780451	0.0443881	514323	DDX17
ENSBTAG00000006843	1717.53	-0.486337	0.144722	-3.36048	0.000778067	0.0443881	526343	UTP15
ENSBTAG00000021079	720.027	0.560384	0.166868	3.35824	0.000784402	0.0444146	509100	C3H1orf210
ENSBTAG00000010402	168722	-0.625869	0.186491	-3.35604	0.000790682	0.0445721	404108	MYH9
ENSBTAG00000002224	2391.86	-0.460944	0.137413	-3.35445	0.000795238	0.0446314	530411	UHRF1
ENSBTAG00000037775	3533.24	-0.407442	0.121689	-3.34822	0.000813314	0.0452472	100141266	NA
ENSBTAG00000050581	1635.38	1.29621	0.3871	3.34851	0.000812482	0.0452472	100296555	NA
ENSBTAG00000019697	43153.9	0.463282	0.138485	3.34536	0.000821772	0.045519	614049	NPAS2
ENSBTAG00000034998	967.259	-0.431273	0.129074	-3.34127	0.000833948	0.0455987	100336733	SIMC1
ENSBTAG00000015308	6715.7	-0.316838	0.0947774	-3.34297	0.000828857	0.0455987	540910	SMARCE1
ENSBTAG00000008088	396.522	-0.639685	0.19143	-3.34161	0.000832936	0.0455987	511170	KIF18B
ENSBTAG00000017363	10459	0.491214	0.147223	3.33654	0.000848281	0.0456628	508861	SAT1
ENSBTAG00000019937	4015.12	-0.355143	0.106416	-3.33732	0.00084591	0.0456628	514870	WDR3
ENSBTAG00000013357	2115.86	-0.497128	0.149068	-3.3349	0.000853293	0.0456628	514957	PUM3
ENSBTAG00000003205	29503.2	0.405765	0.1217	3.33413	0.000855667	0.0456628	515534	RPL35
ENSBTAG00000048781	1931.44	0.62042	0.186099	3.33382	0.000856625	0.0456628	NA	NA
ENSBTAG00000047229	7666.72	0.733339	0.219864	3.33542	0.000851699	0.0456628	574093	CRIP1
ENSBTAG00000018970	3132.88	-0.405998	0.122464	-3.31524	0.000915632	0.0486048	100139154	XPO5
ENSBTAG00000019211	1710.33	-0.501197	0.151331	-3.31194	0.000926521	0.0489787	518501	BRIX1
ENSBTAG00000048982	35.6409	1.6652	0.503372	3.30809	0.000939338	0.0494511	NA	NA
ENSBTAG00000052953	7040.01	0.731172	0.221208	3.30536	0.000948548	0.0497304	112442347	NA
ENSBTAG00000015490	972.433	0.419655	0.127029	3.30362	0.000954447	0.0498346	526092	HS1BP3

## Sheet: 0h vs 24h GO terms
ID	Description	GeneRatio	BgRatio	pvalue	p.adjust	qvalue	geneID	Count
GO:0006694	steroid biosynthetic process	1984-07-01	33/3722	6.16062e-06	0.00782399	0.00741868	LSS/NSDHL/FDPS/INSIG1/MVD/TM7SF2/EGR1	7
GO:0006695	cholesterol biosynthetic process	1984-05-01	16/3722	1.86668e-05	0.00790229	0.00749293	LSS/NSDHL/FDPS/MVD/TM7SF2	5
GO:1902653	secondary alcohol biosynthetic process	1984-05-01	16/3722	1.86668e-05	0.00790229	0.00749293	LSS/NSDHL/FDPS/MVD/TM7SF2	5
GO:0016126	sterol biosynthetic process	1984-05-01	17/3722	2.59778e-05	0.00824796	0.00782069	LSS/NSDHL/FDPS/MVD/TM7SF2	5

## Sheet: 0h vs 24h KEGGs
ID	Description	GeneRatio	BgRatio	p value	p.adjust	qvalue	geneID	Count
bta00100	Steroid biosynthesis	7/125	18/5131	1.09663e-07	2.48935e-05	2.33179e-05	615906/505212/533726/504481/281767/282384/616694	7
bta03008	Ribosome biogenesis in eukaryotes	8/125	75/5131	0.000425853	0.0483343	0.0452749	524743/506152/507369/538915/507679/507155/526343/514870	8
