# Supplementary material for: Genes and pathways revealed by whole transcriptome analysis of milk derived bovine mammary epithelial cells after Escherichia coli challenge
Source: Vet Res. 2024 Feb 1;55:13. doi: 10.1186/s13567-024-01269-y (PMC10835992; doi:10.1186/s13567-024-01269-y)
Supplement: Supplementary file 2 — Additional file 2. Statistically significantly (Padj < 0.05) differentially expressed genes at three hours and 24 h. [file 13567_2024_1269_MOESM2_ESM.xlsx]

## Sheet:  DE genes 3h
ensembl_gene_id	baseMean	log2FoldChange	lfcSE	stat	p value	padj	entrezgene_id	external_gene_name
ENSBTAG00000027513	5546.68	6.12218	0.188891	32.4112	1.90614e-230	2.93832e-226	281214	CXCL2
ENSBTAG00000018773	1945.42	4.84062	0.150265	32.2138	1.13206e-227	8.72536e-224	508869	RND1
ENSBTAG00000037778	10499	4.54547	0.165979	27.3858	4.04512e-165	2.07852e-161	613667	CXCL3
ENSBTAG00000037558	7872.09	4.4795	0.169238	26.4686	2.23075e-154	8.59677e-151	281212	GRO1
ENSBTAG00000016683	2825.43	4.39288	0.188445	23.3112	3.41366e-120	1.05243e-116	282291	NFKBIA
ENSBTAG00000050334	1246.52	6.23601	0.281676	22.1389	1.33423e-108	3.42787e-105	617034	CD83
ENSBTAG00000001321	1251.72	10.925	0.51224	21.3278	6.26641e-101	1.37995e-97	281251	IL1B
ENSBTAG00000010987	4578.03	4.06803	0.194313	20.9354	2.54708e-97	4.90791e-94	282713	NFKBIZ
ENSBTAG00000019716	4346.37	7.71468	0.377851	20.4173	1.17455e-92	2.01174e-89	280828	CXCL8
ENSBTAG00000010349	6598.78	4.78637	0.259419	18.4503	5.18086e-76	7.9863e-73	281250	IL1A
ENSBTAG00000021766	4928.43	2.93859	0.164757	17.836	3.71636e-71	5.20797e-68	522921	HBEGF
ENSBTAG00000031231	3211.8	3.40044	0.213998	15.8901	7.4258e-57	9.53905e-54	789216	IRF1
ENSBTAG00000011316	1052.36	3.06402	0.213109	14.3777	7.14203e-47	8.4688e-44	535344	ZC3H12A
ENSBTAG00000014921	6581.58	3.66422	0.271931	13.4748	2.20034e-41	2.26122e-38	280826	IL6
ENSBTAG00000009812	8877.91	3.39384	0.251849	13.4757	2.17467e-41	2.26122e-38	281735	CXCL5
ENSBTAG00000018069	1999.3	3.63001	0.276026	13.151	1.67923e-39	1.61783e-36	514239	TNFSF15
ENSBTAG00000024869	251.416	6.14506	0.468325	13.1213	2.48471e-39	2.25305e-36	517354	CX3CL1
ENSBTAG00000024918	1561.4	2.69017	0.209563	12.837	1.01681e-37	8.70789e-35	514386	BIRC3
ENSBTAG00000000436	8958.07	2.31971	0.18334	12.6525	1.08351e-36	8.79067e-34	508105	TNFAIP3
ENSBTAG00000025471	789.445	7.83837	0.660284	11.8712	1.67048e-32	1.28752e-29	280943	TNF
ENSBTAG00000053649	1054.33	5.06335	0.445135	11.3748	5.58007e-30	4.09603e-27	327712	CCL5
ENSBTAG00000021326	621.744	8.25037	0.769852	10.7168	8.48659e-27	5.9464e-24	281666	CCL20
ENSBTAG00000007424	4235.49	1.47958	0.149221	9.91538	3.56889e-23	2.39193e-20	280840	LIF
ENSBTAG00000035995	429.398	3.54768	0.364245	9.73981	2.03943e-22	1.30991e-19	786672	TNFAIP2
ENSBTAG00000011487	707.976	2.59259	0.277164	9.35399	8.44027e-21	5.20427e-18	529092	PLEKHS1
ENSBTAG00000033304	7373.24	1.18347	0.128625	9.20092	3.5491e-20	2.1042e-17	617047	TCIM
ENSBTAG00000049589	143.78	7.77901	0.880488	8.83488	1.00205e-18	5.72096e-16	281474	SAA3
ENSBTAG00000011358	20694.7	1.47593	0.170186	8.67245	4.22926e-18	2.32836e-15	505455	IER3
ENSBTAG00000005947	57953.5	1.32301	0.167703	7.88897	3.04691e-15	1.61959e-12	281408	PLAU
ENSBTAG00000016874	8488.59	1.19008	0.157086	7.576	3.56381e-14	1.8312e-11	538426	DNAJB1
ENSBTAG00000006193	265.469	2.2407	0.305098	7.34421	2.06985e-13	1.02925e-10	515034	IRAK2
ENSBTAG00000049851	482.505	1.34922	0.185057	7.29083	3.08063e-13	1.48399e-10	100296226	PMAIP1
ENSBTAG00000032089	438.839	1.42204	0.198562	7.16173	7.96668e-13	3.72141e-10	507966	CDC42EP2
ENSBTAG00000050296	13.8433	7.08047	0.994612	7.11882	1.08856e-12	4.93532e-10	100620067	IFNL3
ENSBTAG00000001570	69.7271	4.76589	0.67161	7.09622	1.28211e-12	5.64677e-10	281095	CSF2
ENSBTAG00000005474	1199.14	0.928867	0.131806	7.04723	1.82521e-12	7.81543e-10	281713	CREB1
ENSBTAG00000046307	3923.85	1.3625	0.195785	6.95915	3.42341e-12	1.42627e-09	281678	CEBPD
ENSBTAG00000008330	5543.48	0.78201	0.112832	6.93075	4.18624e-12	1.69818e-09	509774	RNF19B
ENSBTAG00000049724	1024.36	1.28023	0.186885	6.85039	7.36503e-12	2.91107e-09	NA	NA
ENSBTAG00000004547	72.4323	4.47742	0.664882	6.73416	1.64881e-11	6.35409e-09	281368	OLR1
ENSBTAG00000025257	14.9461	7.19387	1.08221	6.64737	2.98377e-11	1.12183e-08	414347	CCL4
ENSBTAG00000034918	278.073	6.69815	1.02975	6.50466	7.78691e-11	2.85798e-08	527528	IFIT2
ENSBTAG00000038415	22.9597	7.81551	1.21203	6.44828	1.13126e-10	4.05545e-08	514339	SLC6A12
ENSBTAG00000010303	8065.38	1.42703	0.222456	6.41489	1.40922e-10	4.93708e-08	281839	ICAM1
ENSBTAG00000008545	1411.76	0.990099	0.15484	6.39431	1.61269e-10	5.52435e-08	515266	ATF3
ENSBTAG00000054278	163.91	6.57171	1.05297	6.24115	4.3437e-10	1.45561e-07	618238	M-SAA3.2
ENSBTAG00000000507	102.018	2.41094	0.395541	6.09529	1.09237e-09	3.58275e-07	528390	NR4A1
ENSBTAG00000046862	7235.75	1.31143	0.218392	6.00491	1.91438e-09	6.14795e-07	539555	MARCKSL1
ENSBTAG00000020620	621.42	1.946	0.326666	5.95716	2.56664e-09	8.07443e-07	513055	RGS2
ENSBTAG00000012280	157.88	4.25157	0.714811	5.94783	2.71718e-09	8.37705e-07	510803	PGLYRP2
ENSBTAG00000000735	66.8521	4.39569	0.747304	5.88206	4.05181e-09	1.17668e-06	282151	BCL2A1
ENSBTAG00000012671	4507.5	0.875662	0.148725	5.88779	3.91387e-09	1.17668e-06	526103	TNIP1
ENSBTAG00000047424	2899.27	0.610693	0.103788	5.88405	4.00344e-09	1.17668e-06	533171	TRIP10
ENSBTAG00000052499	655.726	-1.49837	0.254859	-5.87922	4.12201e-09	1.17668e-06	504845	RNF39
ENSBTAG00000039839	26.0911	4.86527	0.832345	5.84525	5.05804e-09	1.41763e-06	518514	IL36RN
ENSBTAG00000011197	2222.96	1.02724	0.176343	5.8252	5.70438e-09	1.57023e-06	615135	IPMK
ENSBTAG00000008732	1812.28	0.774089	0.13312	5.81497	6.06437e-09	1.64004e-06	512586	ZC3H12C
ENSBTAG00000000546	8551.79	0.663201	0.114153	5.80975	6.25666e-09	1.66287e-06	768016	TOB1
ENSBTAG00000043964	1584.29	0.752084	0.130515	5.76243	8.29115e-09	2.16624e-06	616679	ARL5B
ENSBTAG00000020270	2427.35	1.12379	0.197201	5.6987	1.20721e-08	3.10153e-06	616115	NFKB1
ENSBTAG00000013705	726.617	1.14068	0.200759	5.68183	1.33259e-08	3.36752e-06	506727	NFKBIE
ENSBTAG00000008142	1088.07	1.51217	0.268939	5.62273	1.87962e-08	4.67328e-06	535490	IFIH1
ENSBTAG00000015127	5811.15	0.666863	0.120303	5.54319	2.97011e-08	7.26734e-06	508133	SDC4
ENSBTAG00000008756	2865.08	0.889643	0.162323	5.4807	4.23647e-08	1.02039e-05	508503	ELF3
ENSBTAG00000000504	2172.09	0.612986	0.112897	5.42959	5.64836e-08	1.33953e-05	513231	GTF2B
ENSBTAG00000001294	653.459	1.15364	0.212962	5.41712	6.05657e-08	1.41458e-05	514688	PPP1R15A
ENSBTAG00000000266	1671	1.01645	0.188294	5.39819	6.73181e-08	1.52604e-05	516781	NAB1
ENSBTAG00000015386	1370.54	0.648363	0.120063	5.40019	6.6569e-08	1.52604e-05	509135	REL
ENSBTAG00000008021	319.599	2.38382	0.443875	5.37047	7.85305e-08	1.75442e-05	112441507	NA
ENSBTAG00000046158	1351.14	1.12364	0.211005	5.32519	1.00849e-07	2.22083e-05	514076	CFB
ENSBTAG00000004269	3036.04	0.734422	0.138616	5.29827	1.16907e-07	2.53819e-05	515854	SGK1
ENSBTAG00000015212	1565.91	0.898374	0.174384	5.15169	2.58156e-07	5.52705e-05	282258	IFNAR2
ENSBTAG00000015717	1374.05	0.886823	0.174512	5.08173	3.74013e-07	7.89783e-05	408005	HEY1
ENSBTAG00000015413	1660.08	0.792333	0.156623	5.05886	4.21764e-07	8.78581e-05	533491	RASA2
ENSBTAG00000047293	7728.68	0.672044	0.132942	5.05515	4.3005e-07	8.83895e-05	524960	NRIP1
ENSBTAG00000045966	344.49	1.80038	0.358376	5.02371	5.0682e-07	0.000102798	517995	GPRIN3
ENSBTAG00000007116	2102.26	1.11048	0.225225	4.93055	8.20003e-07	0.00016416	541123	ARRDC3
ENSBTAG00000011437	2769.15	0.770124	0.157631	4.8856	1.03114e-06	0.000201537	100337254	SIK1
ENSBTAG00000034848	15254.3	0.507806	0.103946	4.88527	1.03285e-06	0.000201537	526525	F2RL1
ENSBTAG00000011600	92.1688	2.63986	0.541626	4.87394	1.09393e-06	0.000210787	535622	MAP3K8
ENSBTAG00000039335	258.47	1.5972	0.33642	4.74764	2.05801e-06	0.000391658	523285	ARRDC2
ENSBTAG00000014880	1075.2	0.731471	0.156396	4.67704	2.91051e-06	0.00054714	507857	ICOSLG
ENSBTAG00000018252	1830.65	0.714409	0.153976	4.63975	3.48828e-06	0.000647854	538517	ARRDC4
ENSBTAG00000020035	1073.02	0.856815	0.184988	4.63173	3.62627e-06	0.000665463	539640	RCAN1
ENSBTAG00000016217	227.367	1.38379	0.301429	4.59078	4.41598e-06	0.000800851	617625	RBM43
ENSBTAG00000053721	748.776	0.72548	0.158583	4.57476	4.76762e-06	0.000854568	538143	RHOV
ENSBTAG00000017592	1956.02	0.535159	0.118232	4.52634	6.00141e-06	0.00106335	519739	GPAT3
ENSBTAG00000001186	560.485	1.13677	0.254879	4.46005	8.19423e-06	0.00143539	506242	SH2D4A
ENSBTAG00000013888	1459.81	0.733627	0.165244	4.43966	9.01016e-06	0.00156058	503579	FOXA1
ENSBTAG00000030575	47.1261	1.79826	0.407102	4.41723	9.99761e-06	0.00169355	613907	BHLHE41
ENSBTAG00000019110	798.115	0.752794	0.170378	4.41836	9.94504e-06	0.00169355	507736	PNRC1
ENSBTAG00000046110	403.5	0.952806	0.216265	4.40572	1.05431e-05	0.00176655	100336481	CLCF1
ENSBTAG00000016061	1236.91	4.13949	0.941398	4.39717	1.09672e-05	0.00181785	506415	RSAD2
ENSBTAG00000008082	9510.86	0.503307	0.114561	4.39335	1.11615e-05	0.00183036	534896	CEP350
ENSBTAG00000009493	515.973	1.21248	0.281394	4.30882	1.64128e-05	0.00266319	531942	BCL3
ENSBTAG00000003012	496.365	1.27702	0.296797	4.30266	1.68763e-05	0.00270987	540944	TRAF1
ENSBTAG00000003253	20.3272	3.81362	0.889505	4.28735	1.80821e-05	0.00287357	281356	NPPC
ENSBTAG00000050090	7.68686	6.23448	1.455	4.28486	1.82853e-05	0.00287621	112441453	NA
ENSBTAG00000023172	3566.19	0.423833	0.0995765	4.25636	2.07786e-05	0.00323538	521706	ITSN2
ENSBTAG00000052575	1143.16	0.613142	0.144336	4.24803	2.15659e-05	0.00332438	NA	NA
ENSBTAG00000008096	4074.1	1.79924	0.42753	4.20845	2.57132e-05	0.00392445	281137	EDN1
ENSBTAG00000016388	971.633	1.05578	0.255744	4.12826	3.65521e-05	0.00552403	507969	SLCO4A1
ENSBTAG00000003845	493.284	0.844752	0.204999	4.12075	3.77637e-05	0.00565172	515406	CSRNP1
ENSBTAG00000006894	161.338	3.86111	0.940036	4.10741	4.00126e-05	0.00593071	282876	NOS2
ENSBTAG00000019342	2309.94	0.479705	0.117188	4.09348	4.24948e-05	0.00623864	537304	OSBPL3
ENSBTAG00000008636	735.412	1.17012	0.286225	4.08811	4.34903e-05	0.00632456	100124505	PDE4B
ENSBTAG00000038428	228.311	1.30642	0.319817	4.08492	4.40925e-05	0.00635221	522670	RELB
ENSBTAG00000002163	116.635	1.43358	0.351178	4.08221	4.46095e-05	0.00636718	282329	PTGER2
ENSBTAG00000001146	2396.22	0.858298	0.211719	4.05394	5.03617e-05	0.00712225	540396	HIVEP2
ENSBTAG00000006507	3473.25	0.927218	0.229658	4.03739	5.40484e-05	0.00757415	534082	ADAMTS3
ENSBTAG00000000727	1174.61	-0.358211	0.0887745	-4.03506	5.45874e-05	0.00758076	525756	RNF169
ENSBTAG00000053367	20.8868	4.85178	1.20307	4.03285	5.51056e-05	0.0075844	525550	NA
ENSBTAG00000026172	4307.82	0.47225	0.117235	4.02824	5.61962e-05	0.00761365	540325	LRATD2
ENSBTAG00000047242	2496.34	-0.936326	0.232467	-4.02778	5.6306e-05	0.00761365	NA	NA
ENSBTAG00000017833	14082.2	0.445465	0.11066	4.02555	5.68433e-05	0.00761948	540195	RNF19A
ENSBTAG00000002755	2191.99	0.525966	0.130893	4.0183	5.862e-05	0.00778989	534739	ANKRD12
ENSBTAG00000007449	699.912	1.7862	0.447085	3.99522	6.46335e-05	0.0085156	538691	HS3ST1
ENSBTAG00000011516	1481.9	0.536174	0.135047	3.97027	7.17923e-05	0.00937863	519993	LRP12
ENSBTAG00000005111	287.705	1.14548	0.289346	3.95884	7.53131e-05	0.0097559	615037	BMP2
ENSBTAG00000007881	231.362	2.8773	0.733131	3.92467	8.68477e-05	0.0111563	100139670	IFIT1
ENSBTAG00000045588	385.248	2.60574	0.667958	3.90105	9.57754e-05	0.0122015	100298356	NA
ENSBTAG00000021273	1354.31	0.933799	0.24078	3.87822	0.000105224	0.0132953	510140	SEMA4B
ENSBTAG00000018914	1193.12	-0.46464	0.120219	-3.86494	0.000111115	0.0139256	506482	RAB25
ENSBTAG00000035735	1568.68	0.72088	0.187245	3.84993	0.000118154	0.0146882	539314	BIRC2
ENSBTAG00000020164	4719.51	0.477893	0.124794	3.82947	0.00012842	0.0158367	540621	BAZ1A
ENSBTAG00000018332	5222.89	0.629304	0.164615	3.82288	0.000131904	0.0161372	525355	PPTC7
ENSBTAG00000003699	311.162	1.25077	0.328577	3.80662	0.000140879	0.0170996	538648	ZFP3
ENSBTAG00000015271	2343.53	0.454749	0.119542	3.8041	0.000142321	0.0171397	534407	RIPK2
ENSBTAG00000013851	1972.66	0.583948	0.153894	3.79448	0.000147954	0.01768	540824	BCL10
ENSBTAG00000013790	4268.6	0.701578	0.185946	3.77301	0.000161289	0.0191251	523962	MAP3K1
ENSBTAG00000046089	22.3968	-4.22648	1.13202	-3.73359	0.000188772	0.0222132	100301161	KRT1
ENSBTAG00000014974	1351.48	0.584438	0.156733	3.72887	0.000192342	0.0224618	505627	GRAMD2B
ENSBTAG00000010493	840.214	-0.465467	0.125229	-3.71692	0.000201669	0.0233739	539321	SERTAD1
ENSBTAG00000032964	2321.85	0.424545	0.114468	3.70885	0.000208205	0.0239514	615069	C24H18orf25
ENSBTAG00000042458	40780.2	-0.957315	0.260729	-3.67169	0.000240951	0.0275131	100126828	RNase_MRP
ENSBTAG00000034985	9596.48	0.329801	0.0899295	3.66733	0.000245094	0.0277804	540135	PHLDA1
ENSBTAG00000015554	3196.66	0.355077	0.0975705	3.63918	0.000273503	0.0307741	616786	TMF1
ENSBTAG00000017745	4261.22	0.405816	0.111732	3.63206	0.000281173	0.0314078	522155	IL6ST
ENSBTAG00000010785	872.887	0.548149	0.151179	3.62583	0.000288033	0.0319426	282488	FAS
ENSBTAG00000052708	4085.57	0.424154	0.117296	3.61611	0.000299067	0.0329294	100336754	RC3H1
ENSBTAG00000026953	2848.39	0.542694	0.150413	3.60804	0.000308523	0.0334922	786759	TRIP11
ENSBTAG00000003161	1225.09	-0.476109	0.13192	-3.60908	0.00030728	0.0334922	768063	YBEY
ENSBTAG00000001510	1553.83	0.685344	0.190252	3.60229	0.000315431	0.0340026	539655	CDK17
ENSBTAG00000000363	2964.3	0.602432	0.168097	3.58383	0.000338594	0.036246	519320	BDP1
ENSBTAG00000047789	4161.14	-0.861037	0.242965	-3.54387	0.000394303	0.0419185	NA	NA
ENSBTAG00000016805	1698.14	0.553828	0.156522	3.53834	0.000402647	0.0425065	520954	SGMS2
ENSBTAG00000012047	2627.61	0.511436	0.144613	3.53658	0.000405349	0.0425065	525246	JAK2
ENSBTAG00000013125	4720.58	0.641836	0.183147	3.50449	0.000457487	0.0476498	281983	PLAUR
ENSBTAG00000030556	984.306	0.663179	0.189677	3.49635	0.000471661	0.0487964	507766	ZNF217
ENSBTAG00000006692	23.3835	3.75446	1.07543	3.49112	0.000480992	0.0494299	527634	IL19

## Sheet: DE genes 24h
ensembl_gene_id	baseMean	log2FoldChange	lfcSE	stat	p value	padj	entrezgene_id	external_gene_name
ENSBTAG00000019716	4657.67	6.13613	0.266766	23.0019	4.45818e-117	6.81923e-113	280828	CXCL8
ENSBTAG00000016683	1279.1	2.72148	0.132351	20.5626	5.93768e-94	4.54114e-90	282291	NFKBIA
ENSBTAG00000018773	1510.05	4.35935	0.216113	20.1717	1.73637e-90	8.85317e-87	508869	RND1
ENSBTAG00000027513	3720.89	4.43343	0.224435	19.7537	7.45305e-87	2.85005e-83	281214	CXCL2
ENSBTAG00000045588	727.591	4.92695	0.250851	19.641	6.90932e-86	2.1137e-82	100298356	NA
ENSBTAG00000030913	15190.8	5.10983	0.26322	19.4128	6.01598e-84	1.53367e-80	280872	MX1
ENSBTAG00000003366	2430.48	2.95852	0.153803	19.2358	1.85599e-82	4.05561e-79	504760	RIGI
ENSBTAG00000006846	3695.15	4.09288	0.218889	18.6984	5.09702e-78	9.74549e-75	510813	LGALS9
ENSBTAG00000039861	5653.71	5.86911	0.336036	17.4657	2.61569e-68	4.44551e-65	654488	OAS1Y
ENSBTAG00000007554	1670.78	4.58431	0.278957	16.4338	1.09606e-60	1.67653e-57	512913	IFI6
ENSBTAG00000016661	5044.79	2.66008	0.162056	16.4146	1.50266e-60	2.08952e-57	515202	USP18
ENSBTAG00000001321	970.429	7.74135	0.48245	16.0459	6.1057e-58	7.78273e-55	281251	IL1B
ENSBTAG00000009812	40530.1	5.10645	0.320189	15.9482	2.93113e-57	3.44881e-54	281735	CXCL5
ENSBTAG00000046580	1952.59	2.81501	0.179373	15.6936	1.6733e-55	1.8282e-52	508378	DHX58
ENSBTAG00000046158	6938.29	3.71648	0.254414	14.608	2.49712e-48	2.54639e-45	514076	CFB
ENSBTAG00000053806	198.479	6.3394	0.451401	14.0438	8.40307e-45	8.03333e-42	618737	NA
ENSBTAG00000053649	5560.68	8.20852	0.585824	14.0119	1.31761e-44	1.18554e-41	327712	CCL5
ENSBTAG00000024869	344.945	5.02362	0.360365	13.9404	3.60065e-44	3.05976e-41	517354	CX3CL1
ENSBTAG00000012335	1524.59	3.02094	0.21786	13.8664	1.01163e-43	8.14413e-41	497204	UBA7
ENSBTAG00000054278	4504.07	10.0747	0.734733	13.712	8.60132e-43	6.57829e-40	618238	M-SAA3.2
ENSBTAG00000037778	3954.65	2.53548	0.191372	13.249	4.57428e-40	3.33182e-37	613667	CXCL3
ENSBTAG00000019979	784.729	3.12421	0.23818	13.117	2.63074e-39	1.82908e-36	784304	CMPK2
ENSBTAG00000014707	6131.55	7.08646	0.558345	12.6919	6.55786e-37	4.36126e-34	281871	ISG15
ENSBTAG00000049589	4939.21	10.2162	0.812798	12.5692	3.11999e-36	1.98847e-33	281474	SAA3
ENSBTAG00000011487	866.821	3.13949	0.251354	12.4903	8.43348e-36	5.15994e-33	529092	PLEKHS1
ENSBTAG00000037799	349.509	2.45132	0.201849	12.1443	6.15008e-34	3.61814e-31	515697	NA
ENSBTAG00000017280	1025.61	3.53546	0.291844	12.1142	8.88088e-34	5.03118e-31	280677	C3
ENSBTAG00000010349	3066.96	2.9448	0.246177	11.9621	5.61106e-33	3.06524e-30	281250	IL1A
ENSBTAG00000008021	795.931	4.95492	0.420437	11.7852	4.65533e-32	2.45545e-29	112441507	NA
ENSBTAG00000037558	2925.35	2.75874	0.234214	11.7787	5.02551e-32	2.56234e-29	281212	GRO1
ENSBTAG00000012671	4863.59	1.40327	0.122148	11.4882	1.51164e-30	7.45872e-28	526103	TNIP1
ENSBTAG00000020536	4124.45	1.73916	0.151922	11.4477	2.41437e-30	1.15407e-27	527520	HERC6
ENSBTAG00000011343	560.219	2.8736	0.252636	11.3745	5.60507e-30	2.59804e-27	509740	XAF1
ENSBTAG00000053807	1868.83	6.0703	0.538271	11.2774	1.69678e-29	7.63351e-27	347699	OAS1X
ENSBTAG00000012280	292.179	3.55032	0.316525	11.2166	3.38192e-29	1.478e-26	510803	PGLYRP2
ENSBTAG00000020538	1742.39	2.52579	0.230563	10.9549	6.29588e-28	2.67505e-25	514373	HERC5
ENSBTAG00000034918	431.652	8.53037	0.779421	10.9445	7.0604e-28	2.91881e-25	527528	IFIT2
ENSBTAG00000021791	2173.69	1.80131	0.166469	10.8207	2.74625e-27	1.10544e-24	510532	PARP9
ENSBTAG00000003152	672.813	7.29984	0.677963	10.7673	4.91065e-27	1.92598e-24	507138	IFI27
ENSBTAG00000010987	1758.76	2.05977	0.192389	10.7063	9.51077e-27	3.63692e-24	282713	NFKBIZ
ENSBTAG00000016656	8376.63	1.63379	0.152996	10.6786	1.2813e-26	4.7802e-24	540789	PARP14
ENSBTAG00000024918	1159.99	2.35446	0.222529	10.5804	3.67312e-26	1.33772e-23	514386	BIRC3
ENSBTAG00000011316	699.049	2.08793	0.199534	10.464	1.26384e-25	4.49575e-23	535344	ZC3H12A
ENSBTAG00000004272	2817.44	2.66539	0.257236	10.3617	3.70474e-25	1.2879e-22	617420	ISG12(B)
ENSBTAG00000009768	459.355	7.92153	0.766951	10.3286	5.23147e-25	1.77823e-22	509678	IFIT3
ENSBTAG00000017367	3706.42	1.64315	0.159334	10.3126	6.17903e-25	2.05466e-22	515091	IFIT5
ENSBTAG00000009933	1834.99	1.93895	0.189472	10.2334	1.40431e-24	4.57029e-22	515051	DTX3L
ENSBTAG00000001143	463.741	3.03568	0.299732	10.128	4.15194e-24	1.32309e-21	512486	NA
ENSBTAG00000005816	1001.41	1.58733	0.157603	10.0717	7.36804e-24	2.30003e-21	509855	IRF9
ENSBTAG00000020736	479.363	1.88565	0.187375	10.0635	8.00727e-24	2.44958e-21	286849	CD40
ENSBTAG00000020884	3095.87	1.66622	0.167828	9.92811	3.14143e-23	9.42182e-21	338039	CASP4
ENSBTAG00000022489	6909.21	2.21174	0.223084	9.91436	3.60556e-23	1.06059e-20	509283	NA
ENSBTAG00000011511	1551.8	2.65854	0.269489	9.86513	5.89595e-23	1.70159e-20	506759	NA
ENSBTAG00000014921	7890.24	3.48738	0.356468	9.78316	1.32998e-22	3.76728e-20	280826	IL6
ENSBTAG00000054636	58.7083	4.99756	0.511026	9.77945	1.37952e-22	3.83658e-20	NA	NA
ENSBTAG00000008142	1494.37	2.15405	0.223642	9.63169	5.87559e-22	1.60487e-19	535490	IFIH1
ENSBTAG00000037527	438.985	5.67965	0.590023	9.62616	6.20022e-22	1.66383e-19	519922	OAS1Z
ENSBTAG00000016061	2427.44	7.48953	0.780305	9.59821	8.13482e-22	2.14535e-19	506415	RSAD2
ENSBTAG00000003313	51.8927	7.95514	0.829861	9.58612	9.14603e-22	2.37115e-19	520341	TNFRSF9
ENSBTAG00000008471	6060.97	8.04072	0.844844	9.51741	1.77557e-21	4.52653e-19	280873	MX2
ENSBTAG00000007881	2698.82	7.40921	0.800816	9.25208	2.20172e-20	5.52091e-18	100139670	IFIT1
ENSBTAG00000000735	73.4917	6.04022	0.65334	9.24513	2.34945e-20	5.79632e-18	282151	BCL2A1
ENSBTAG00000048470	1801.81	2.76079	0.300455	9.1887	3.97609e-20	9.65369e-18	353510	IFITM1
ENSBTAG00000007450	343.519	3.61834	0.394244	9.17791	4.39542e-20	1.0505e-17	515440	C2
ENSBTAG00000032265	230.069	7.03141	0.767827	9.15754	5.30935e-20	1.24941e-17	532442	RTP4
ENSBTAG00000004679	34075.7	1.22869	0.134552	9.13172	6.74187e-20	1.56248e-17	281576	WARS1
ENSBTAG00000021766	1772.93	1.22774	0.137035	8.95933	3.26653e-19	7.45745e-17	522921	HBEGF
ENSBTAG00000048740	545.496	2.4056	0.268677	8.95352	3.44316e-19	7.7451e-17	518495	NA
ENSBTAG00000019054	2449.49	1.94182	0.218349	8.8932	5.93724e-19	1.31617e-16	614555	EPSTI1
ENSBTAG00000034349	568.964	6.83987	0.76997	8.88329	6.49087e-19	1.41835e-16	508348	IFI44
ENSBTAG00000037811	4269.71	5.28588	0.599567	8.81616	1.18454e-18	2.55193e-16	281043	CCL2
ENSBTAG00000017674	118.078	4.80088	0.54645	8.78559	1.55553e-18	3.30463e-16	528813	SCNN1D
ENSBTAG00000038938	22.6639	7.98418	0.921758	8.6619	4.6396e-18	9.72156e-16	781710	GBP2
ENSBTAG00000009677	1199.26	1.68792	0.19607	8.60874	7.38709e-18	1.52693e-15	510991	PARP10
ENSBTAG00000045966	581.668	2.57975	0.300256	8.59185	8.5581e-18	1.7454e-15	517995	GPRIN3
ENSBTAG00000017670	917.07	3.5272	0.41672	8.4642	2.57907e-17	5.1233e-15	511531	NA
ENSBTAG00000017040	159.23	3.08259	0.364129	8.46564	2.54745e-17	5.1233e-15	510977	LY6E
ENSBTAG00000013900	1249.31	0.929054	0.110135	8.43563	3.29431e-17	6.46022e-15	359715	TRIM21
ENSBTAG00000021452	1402.07	1.83552	0.219548	8.36044	6.24873e-17	1.20988e-14	509859	TRANK1
ENSBTAG00000012406	304.595	6.23583	0.748505	8.33105	8.01287e-17	1.53206e-14	508333	ZBP1
ENSBTAG00000018994	503.099	2.22684	0.26803	8.30818	9.71846e-17	1.83523e-14	507215	TNFSF10
ENSBTAG00000030932	572.333	4.34967	0.525043	8.28441	1.18693e-16	2.21406e-14	508347	IFI44L
ENSBTAG00000015636	1216.8	1.19767	0.14493	8.26378	1.41126e-16	2.6008e-14	539087	SHFL
ENSBTAG00000007921	283.532	2.43574	0.299336	8.13715	4.04708e-16	7.36953e-14	533156	DAPP1
ENSBTAG00000009664	1445.36	1.1648	0.143721	8.10458	5.29264e-16	9.52426e-14	NA	NA
ENSBTAG00000048171	38.83	7.27173	0.898822	8.0903	5.95188e-16	1.0586e-13	286837	TAP
ENSBTAG00000014762	690.474	1.88693	0.23801	7.92795	2.22794e-15	3.91708e-13	506604	ISG20
ENSBTAG00000053071	50.4193	5.30558	0.671253	7.90399	2.70118e-15	4.69514e-13	NA	NA
ENSBTAG00000038428	310.885	1.48039	0.187501	7.89535	2.89506e-15	4.9756e-13	522670	RELB
ENSBTAG00000022394	23.589	8.0398	1.02122	7.87273	3.46983e-15	5.89716e-13	506412	SAA2
ENSBTAG00000049929	33.71	6.20685	0.79332	7.82389	5.12174e-15	8.60902e-13	781146	NA
ENSBTAG00000007389	1494.89	1.11604	0.144356	7.73118	1.0655e-14	1.77151e-12	510697	IFI35
ENSBTAG00000022227	3200.21	1.30338	0.168635	7.729	1.08393e-14	1.78277e-12	513193	PLSCR2
ENSBTAG00000017104	7599.34	1.83263	0.238798	7.67442	1.66173e-14	2.70402e-12	281333	MUC1
ENSBTAG00000037634	63.1148	4.47741	0.589783	7.59163	3.15913e-14	5.03355e-12	NA	NA
ENSBTAG00000015919	240.079	3.31558	0.436736	7.59172	3.1569e-14	5.03355e-12	518368	PARM1
ENSBTAG00000013557	1257.56	0.990232	0.130513	7.58722	3.26851e-14	5.15414e-12	514617	ERAP1
ENSBTAG00000012519	3155.46	1.3384	0.176609	7.57833	3.50036e-14	5.46342e-12	280960	XDH
ENSBTAG00000001292	3594.65	3.315	0.445494	7.44118	9.97914e-14	1.54183e-11	280846	LTF
ENSBTAG00000020580	50.8206	5.36287	0.721892	7.42891	1.09492e-13	1.67479e-11	616239	TCN1
ENSBTAG00000025471	318.321	4.91102	0.663315	7.40375	1.32391e-13	2.005e-11	280943	TNF
ENSBTAG00000014880	1695.57	1.28195	0.173379	7.39391	1.42575e-13	2.13806e-11	507857	ICOSLG
ENSBTAG00000009948	2008.58	1.09311	0.148475	7.36221	1.80885e-13	2.68623e-11	510923	TRIM25
ENSBTAG00000052312	571.294	5.97322	0.816104	7.31919	2.49472e-13	3.66916e-11	100297617	DEFB1
ENSBTAG00000037702	514.827	1.44547	0.19897	7.26475	3.73721e-13	5.44422e-11	100139208	SP140L
ENSBTAG00000049724	866.211	1.23206	0.169773	7.25711	3.95446e-13	5.70636e-11	NA	NA
ENSBTAG00000053889	46.3578	5.59564	0.77269	7.24176	4.42885e-13	6.33119e-11	403090	LAP
ENSBTAG00000031750	124.941	5.76351	0.798908	7.21423	5.42391e-13	7.68186e-11	767910	PLAC8B
ENSBTAG00000031231	1842.87	1.45002	0.201487	7.19659	6.17351e-13	8.6633e-11	789216	IRF1
ENSBTAG00000001576	178.045	2.67649	0.374264	7.15135	8.59289e-13	1.19488e-10	515475	TMEM140
ENSBTAG00000015271	2528.84	0.893902	0.125381	7.12951	1.0073e-12	1.38807e-10	534407	RIPK2
ENSBTAG00000007519	4924.33	0.94343	0.134027	7.03912	1.93457e-12	2.64207e-10	505134	ADAR
ENSBTAG00000013125	5349.74	1.05233	0.151697	6.93707	4.00327e-12	5.41893e-10	281983	PLAUR
ENSBTAG00000000436	3002.41	1.24132	0.179044	6.93302	4.11954e-12	5.52741e-10	508105	TNFAIP3
ENSBTAG00000015752	737.603	1.45783	0.210952	6.91074	4.82146e-12	6.41297e-10	515204	SP110
ENSBTAG00000021326	1788.96	5.1921	0.753516	6.8905	5.55975e-12	7.33121e-10	281666	CCL20
ENSBTAG00000031214	75.6968	4.73175	0.689296	6.86461	6.66731e-12	8.71651e-10	618409	NA
ENSBTAG00000004547	148.553	5.98659	0.875022	6.84164	7.8293e-12	1.01489e-09	281368	OLR1
ENSBTAG00000038233	198.642	6.78465	0.995917	6.81247	9.59374e-12	1.23316e-09	507055	NA
ENSBTAG00000025257	14.4374	7.33275	1.08052	6.78633	1.15022e-11	1.46615e-09	414347	CCL4
ENSBTAG00000003719	1651.86	0.98562	0.147019	6.70404	2.02738e-11	2.56288e-09	506702	TDRD7
ENSBTAG00000038415	92.4643	4.36776	0.652025	6.69877	2.10187e-11	2.63527e-09	514339	SLC6A12
ENSBTAG00000047133	356.084	1.49843	0.223764	6.69645	2.13548e-11	2.65563e-09	NA	NA
ENSBTAG00000005947	62770	1.3717	0.204987	6.69162	2.20716e-11	2.72264e-09	281408	PLAU
ENSBTAG00000008330	5002.17	0.769999	0.117244	6.56752	5.11618e-11	6.26057e-09	509774	RNF19B
ENSBTAG00000012330	13543.6	0.74052	0.112959	6.55566	5.53953e-11	6.72482e-09	280729	B2M
ENSBTAG00000008703	3482.25	1.56876	0.240993	6.5096	7.53526e-11	9.07554e-09	347700	EIF2AK2
ENSBTAG00000001570	85.6655	3.15659	0.486962	6.48221	9.03915e-11	1.08018e-08	281095	CSF2
ENSBTAG00000005814	3622.06	0.73312	0.113146	6.4794	9.209e-11	1.09194e-08	509857	PSME2
ENSBTAG00000021395	8912.62	0.605801	0.0936979	6.46547	1.00984e-10	1.18819e-08	510041	PSME1
ENSBTAG00000020270	2134.29	0.78035	0.120785	6.46064	1.04265e-10	1.21743e-08	616115	NFKB1
ENSBTAG00000011358	19544.7	1.02663	0.159152	6.4506	1.11405e-10	1.29095e-08	505455	IER3
ENSBTAG00000049297	128.683	3.24035	0.502737	6.44543	1.15275e-10	1.32575e-08	786352	NA
ENSBTAG00000011563	127.989	3.1013	0.482524	6.42724	1.29943e-10	1.48329e-08	504507	TNFSF13B
ENSBTAG00000010408	535.844	1.32288	0.20626	6.41364	1.42089e-10	1.60992e-08	533216	IKBKE
ENSBTAG00000004124	1422.66	1.1797	0.184029	6.4104	1.45134e-10	1.63233e-08	540283	CPOX
ENSBTAG00000015779	5756.59	1.10386	0.172649	6.39367	1.61953e-10	1.8082e-08	100138545	PML
ENSBTAG00000013705	703.725	0.973755	0.152493	6.38555	1.70782e-10	1.89295e-08	506727	NFKBIE
ENSBTAG00000009132	149.522	2.79546	0.439203	6.36484	1.95495e-10	2.15129e-08	511037	TMPRSS2
ENSBTAG00000006615	421.747	1.28578	0.203094	6.33095	2.43652e-10	2.66207e-08	526279	CASP7
ENSBTAG00000006692	24.8905	7.14293	1.13087	6.31631	2.67886e-10	2.90609e-08	527634	IL19
ENSBTAG00000017091	3745.13	0.601233	0.0952707	6.31078	2.77624e-10	2.99052e-08	509620	CMTR1
ENSBTAG00000004148	62.1427	7.04931	1.1204	6.29176	3.13877e-10	3.35739e-08	504598	SLPI
ENSBTAG00000013210	112.966	1.93086	0.308297	6.263	3.77635e-10	4.01133e-08	286806	ADAMTS4
ENSBTAG00000015318	5264.96	0.77669	0.124359	6.24555	4.22319e-10	4.45503e-08	505580	NECTIN2
ENSBTAG00000000312	2631.07	1.05397	0.171528	6.14456	8.0186e-10	8.40086e-08	510225	GRINA
ENSBTAG00000052665	2582.18	1.71793	0.280481	6.12494	9.07182e-10	9.43963e-08	507988	CYP3A74
ENSBTAG00000048794	13.7995	6.29391	1.02968	6.11248	9.80938e-10	1.01381e-07	NA	NA
ENSBTAG00000007867	5251.78	0.927393	0.151937	6.10382	1.03565e-09	1.06317e-07	510814	STAT1
ENSBTAG00000053050	4171.52	1.41391	0.232059	6.09288	1.10898e-09	1.13086e-07	514205	SAMD9
ENSBTAG00000017233	23.1376	5.20488	0.856895	6.07411	1.24675e-09	1.26294e-07	NA	NA
ENSBTAG00000014486	1274.55	1.20158	0.198843	6.04286	1.51407e-09	1.52363e-07	530703	ATP12A
ENSBTAG00000002069	11256.9	0.89467	0.148344	6.03106	1.62892e-09	1.62849e-07	515712	BOLA
ENSBTAG00000021273	1944.51	1.19377	0.198624	6.01019	1.85312e-09	1.8406e-07	510140	SEMA4B
ENSBTAG00000047367	1457.9	1.01184	0.168846	5.99269	2.06401e-09	2.03684e-07	781914	CMTR2
ENSBTAG00000049137	11.3731	6.00367	1.00823	5.95467	2.606e-09	2.55521e-07	NA	NA
ENSBTAG00000010365	3016.4	0.743234	0.125668	5.91429	3.33319e-09	3.24742e-07	507858	SQOR
ENSBTAG00000019015	571.536	1.64095	0.278408	5.89402	3.76901e-09	3.64879e-07	282255	IFITM3
ENSBTAG00000011467	153.597	2.25277	0.382791	5.88513	3.97746e-09	3.82637e-07	522469	BATF2
ENSBTAG00000012989	360.851	1.48161	0.25266	5.86406	4.51696e-09	4.31821e-07	509471	UBE2L6
ENSBTAG00000020485	559.318	2.10872	0.363504	5.80108	6.58881e-09	6.25978e-07	281637	ARRB1
ENSBTAG00000009917	101.633	3.52871	0.608877	5.79544	6.81435e-09	6.43409e-07	537654	PIP5K1B
ENSBTAG00000000394	3320.21	1.01813	0.176144	5.7801	7.46553e-09	7.00569e-07	534774	BACE2
ENSBTAG00000010998	1082.04	0.77707	0.135099	5.75187	8.82602e-09	8.23188e-07	497199	CFLAR
ENSBTAG00000032031	172.525	1.98375	0.345396	5.74339	9.27994e-09	8.60278e-07	100336034	ZBTB12
ENSBTAG00000007424	3383.41	1.13786	0.198212	5.7406	9.43393e-09	8.69285e-07	280840	LIF
ENSBTAG00000018040	397.198	1.11879	0.19609	5.70551	1.15995e-08	1.06243e-06	282328	PSMB10
ENSBTAG00000052516	3946.52	1.49778	0.262981	5.69539	1.23087e-08	1.12068e-06	616377	CDA
ENSBTAG00000047680	7081.93	1.05145	0.185308	5.67408	1.39439e-08	1.26205e-06	100125591	IRF7
ENSBTAG00000037800	10.7142	6.5725	1.15967	5.66755	1.44852e-08	1.30332e-06	507162	APOBEC3Z1
ENSBTAG00000000504	2452.33	0.773012	0.136713	5.65426	1.56517e-08	1.40005e-06	513231	GTF2B
ENSBTAG00000048029	1990.06	1.99543	0.355676	5.61026	2.02026e-08	1.79662e-06	281308	MMP1
ENSBTAG00000009177	829.626	1.08487	0.193645	5.60237	2.11436e-08	1.86943e-06	510748	PLEKHA4
ENSBTAG00000011525	492.553	1.69882	0.30377	5.59244	2.23895e-08	1.96822e-06	615734	SLC5A8
ENSBTAG00000038625	59.6242	3.74233	0.670645	5.58019	2.40251e-08	2.09993e-06	513659	NA
ENSBTAG00000020674	110.68	2.69299	0.482917	5.57651	2.45389e-08	2.13265e-06	529757	LTB
ENSBTAG00000006017	3275.11	0.937209	0.168873	5.54979	2.86007e-08	2.47161e-06	526392	NFKB2
ENSBTAG00000035995	231.887	2.05323	0.371371	5.52879	3.22447e-08	2.77087e-06	786672	TNFAIP2
ENSBTAG00000008406	1062.47	1.10149	0.200341	5.49804	3.84027e-08	3.2816e-06	282099	TREX1
ENSBTAG00000031998	12614.2	0.576524	0.106522	5.41226	6.22336e-08	5.28847e-06	511671	CXCL16
ENSBTAG00000012107	631.399	0.674929	0.124769	5.40943	6.32252e-08	5.34306e-06	538529	SLC25A28
ENSBTAG00000019432	56.5966	3.32373	0.614804	5.40616	6.43895e-08	5.41155e-06	616254	NA
ENSBTAG00000002340	46.584	3.625	0.671085	5.4017	6.60141e-08	5.51777e-06	538861	STEAP4
ENSBTAG00000006801	1209.98	1.08722	0.201714	5.38988	7.05047e-08	5.86108e-06	508269	TMEM106A
ENSBTAG00000046862	8131.97	0.940651	0.174597	5.38756	7.14196e-08	5.90505e-06	539555	MARCKSL1
ENSBTAG00000006523	2798.33	0.86989	0.163169	5.33121	9.75608e-08	8.02306e-06	281496	SOD2
ENSBTAG00000015717	1455.13	0.726183	0.136593	5.3164	1.05838e-07	8.65718e-06	408005	HEY1
ENSBTAG00000014628	48.496	6.029	1.13668	5.30402	1.1328e-07	9.21667e-06	529660	OAS2
ENSBTAG00000020311	701.409	0.981332	0.185501	5.29016	1.22209e-07	9.8905e-06	505839	USP20
ENSBTAG00000046944	16.6865	5.83706	1.10546	5.28019	1.29047e-07	1.0389e-05	NA	NA
ENSBTAG00000016828	10658.1	0.709091	0.134712	5.26375	1.4115e-07	1.13038e-05	504335	TAPBP
ENSBTAG00000039929	14.8399	5.97692	1.1383	5.25076	1.51474e-07	1.20674e-05	539509	RXFP3
ENSBTAG00000039335	185.359	1.1658	0.222236	5.24579	1.55617e-07	1.23261e-05	523285	ARRDC2
ENSBTAG00000016401	6957.67	0.637599	0.121564	5.24494	1.56332e-07	1.23261e-05	534150	OPTN
ENSBTAG00000017287	653.959	0.73232	0.140388	5.21641	1.82423e-07	1.43095e-05	533992	DRAM1
ENSBTAG00000013143	1820.71	0.560785	0.107712	5.20636	1.92585e-07	1.50295e-05	516353	BAG4
ENSBTAG00000039839	23.065	3.72906	0.718321	5.19136	2.08769e-07	1.62098e-05	518514	IL36RN
ENSBTAG00000034372	106.88	3.0649	0.591486	5.1817	2.19878e-07	1.69862e-05	104975830	NA
ENSBTAG00000018523	1149.29	0.858261	0.167164	5.13425	2.83277e-07	2.17739e-05	531022	TRIM38
ENSBTAG00000000737	126.425	1.71682	0.335292	5.12038	3.04919e-07	2.33202e-05	782535	DMXL2
ENSBTAG00000006707	17820.7	0.546515	0.107183	5.09891	3.41611e-07	2.59964e-05	514159	ACSL5
ENSBTAG00000008954	931.433	1.013	0.198755	5.09674	3.45558e-07	2.61666e-05	510593	PSMB9
ENSBTAG00000011516	1563.32	0.875131	0.173387	5.04728	4.48135e-07	3.37668e-05	519993	LRP12
ENSBTAG00000016217	242.68	1.31126	0.260742	5.02895	4.93162e-07	3.69775e-05	617625	RBM43
ENSBTAG00000050417	306.534	1.5184	0.302242	5.0238	5.06591e-07	3.77991e-05	788334	NA
ENSBTAG00000007449	1782.91	2.09679	0.417557	5.02156	5.12526e-07	3.80563e-05	538691	HS3ST1
ENSBTAG00000033304	6852.08	0.716223	0.142736	5.01782	5.22599e-07	3.86168e-05	617047	TCIM
ENSBTAG00000027317	3707.88	0.602453	0.120323	5.00696	5.52973e-07	4.06648e-05	513479	RNF114
ENSBTAG00000009656	113.916	1.54201	0.309039	4.9897	6.04724e-07	4.42577e-05	282535	NA
ENSBTAG00000015212	1623.76	0.816037	0.164013	4.97546	6.50944e-07	4.74135e-05	282258	IFNAR2
ENSBTAG00000004594	681.06	2.12117	0.428025	4.95571	7.20671e-07	5.22435e-05	286794	MMP7
ENSBTAG00000008909	2410.01	0.926525	0.187144	4.95087	7.38806e-07	5.33056e-05	508877	PNPT1
ENSBTAG00000019910	4957.61	0.63378	0.128096	4.94769	7.50982e-07	5.39297e-05	510979	SDCBP
ENSBTAG00000003253	92.4336	3.12452	0.633028	4.93583	7.98088e-07	5.70447e-05	281356	NPPC
ENSBTAG00000004221	17815.5	1.19903	0.243232	4.92955	8.24177e-07	5.86354e-05	539571	ESM1
ENSBTAG00000019665	3171.12	0.937908	0.190526	4.92272	8.53491e-07	6.04398e-05	281860	IL1RN
ENSBTAG00000021435	265.39	1.31439	0.267338	4.91658	8.80694e-07	6.20788e-05	617914	MAFF
ENSBTAG00000007935	1914.3	0.707152	0.144429	4.89618	9.77191e-07	6.85647e-05	281942	CALCOCO2
ENSBTAG00000006894	313.463	4.49863	0.920198	4.88876	1.01473e-06	7.08735e-05	282876	NOS2
ENSBTAG00000019386	1113.8	0.764053	0.156624	4.87825	1.07032e-06	7.44161e-05	510417	BOLA-NC1
ENSBTAG00000008953	3017.43	0.651999	0.133742	4.87507	1.08771e-06	7.5283e-05	524959	TAP1
ENSBTAG00000032152	26.9968	4.75094	0.976082	4.86735	1.13102e-06	7.79283e-05	614844	TMPRSS6
ENSBTAG00000038375	2023.91	0.814498	0.167402	4.86552	1.14155e-06	7.83014e-05	100125834	STOM
ENSBTAG00000022395	9.63456	6.74848	1.39164	4.84931	1.23894e-06	8.46022e-05	104968478	NA
ENSBTAG00000015818	725.321	1.266	0.262068	4.8308	1.35984e-06	9.2445e-05	112441463	NA
ENSBTAG00000019453	67.8665	2.08055	0.430967	4.82764	1.38163e-06	9.34869e-05	282019	PTGES
ENSBTAG00000008732	1424.81	0.751713	0.155737	4.82681	1.38739e-06	9.34869e-05	512586	ZC3H12C
ENSBTAG00000018280	100.5	5.32161	1.11397	4.77715	1.77793e-06	0.000118434	508028	SLC28A3
ENSBTAG00000052306	2595.85	1.08413	0.226957	4.77682	1.78085e-06	0.000118434	777594	IFITM3
ENSBTAG00000001186	637.936	1.02552	0.214686	4.77687	1.78047e-06	0.000118434	506242	SH2D4A
ENSBTAG00000007762	43.5636	4.34714	0.91353	4.75861	1.94929e-06	0.000129075	789132	ASIC3
ENSBTAG00000005978	157.505	1.73056	0.364725	4.74484	2.08673e-06	0.00013758	614838	PIK3R5
ENSBTAG00000036401	626.735	1.46246	0.308506	4.74044	2.1325e-06	0.000139994	100313003	bta-mir-147
ENSBTAG00000048782	10812.3	0.785109	0.165832	4.73435	2.19756e-06	0.000143649	NA	NA
ENSBTAG00000004558	2989.22	1.33662	0.28265	4.72889	2.25753e-06	0.000146941	614805	C10H15orf48
ENSBTAG00000009206	29.5591	4.62294	0.979483	4.71978	2.36105e-06	0.000153028	540142	FOXS1
ENSBTAG00000005111	224.378	0.892503	0.189515	4.70939	2.48455e-06	0.000159679	615037	BMP2
ENSBTAG00000006078	325.618	0.87269	0.185306	4.70945	2.48387e-06	0.000159679	615030	IL15RA
ENSBTAG00000011197	2187.63	0.756324	0.160737	4.70536	2.53421e-06	0.00016219	615135	IPMK
ENSBTAG00000037465	729.591	1.04817	0.22326	4.69483	2.66834e-06	0.000170062	539820	TRIM34
ENSBTAG00000038536	943.077	0.983939	0.209936	4.68686	2.77432e-06	0.000176083	616948	NA
ENSBTAG00000001927	164.557	1.29479	0.277193	4.67109	2.99606e-06	0.000189371	508327	ATP6V1C2
ENSBTAG00000006638	727.589	0.703833	0.151058	4.65936	3.17197e-06	0.000199665	533338	BCL2L12
ENSBTAG00000001368	9711.59	0.881123	0.189381	4.65264	3.27716e-06	0.00020544	531137	LGALS3BP
ENSBTAG00000032369	2753.16	0.625166	0.134908	4.63402	3.5864e-06	0.000223908	511280	NMI
ENSBTAG00000016874	7056.38	0.551296	0.119415	4.61665	3.89975e-06	0.000242482	538426	DNAJB1
ENSBTAG00000015591	9366.02	0.661313	0.143913	4.59524	4.32248e-06	0.000267679	338045	SQSTM1
ENSBTAG00000015127	6251.6	0.832828	0.181876	4.5791	4.66973e-06	0.000288017	508133	SDC4
ENSBTAG00000019437	1506.41	1.20278	0.263377	4.56677	4.95296e-06	0.000304259	521795	NA
ENSBTAG00000009125	131985	0.596631	0.131165	4.54869	5.39812e-06	0.000330279	507093	ALDH1A3
ENSBTAG00000032763	785.508	0.503725	0.110795	4.54645	5.45587e-06	0.000332482	519736	RANBP10
ENSBTAG00000013405	896.455	-0.765004	0.168683	-4.53517	5.75579e-06	0.000349367	614070	CIBAR1
ENSBTAG00000005251	123.157	2.07452	0.461632	4.49387	6.99403e-06	0.000422848	516599	NA
ENSBTAG00000030921	115.499	2.3552	0.53009	4.44303	8.87015e-06	0.000534165	514701	FAM3B
ENSBTAG00000032089	455.121	0.88989	0.201148	4.42405	9.68683e-06	0.000581058	507966	CDC42EP2
ENSBTAG00000026754	3513.22	0.434965	0.0987851	4.40314	1.06695e-05	0.000637504	614134	RNF41
ENSBTAG00000018134	1594.15	-0.623787	0.141699	-4.4022	1.07158e-05	0.000637776	538751	AREG
ENSBTAG00000049333	95.9759	1.38646	0.315252	4.39795	1.09279e-05	0.000647882	112443175	NA
ENSBTAG00000016722	614.919	0.87333	0.199667	4.37394	1.22026e-05	0.000720661	511919	PGGHG
ENSBTAG00000002163	159.778	1.98485	0.45596	4.35312	1.34215e-05	0.000789597	282329	PTGER2
ENSBTAG00000021071	4688.99	0.63982	0.14724	4.34544	1.38998e-05	0.000814606	782444	TRIM8
ENSBTAG00000027676	64.0096	2.69202	0.622148	4.32698	1.5117e-05	0.000882557	617470	IL18BP
ENSBTAG00000010382	31.3617	4.55802	1.05496	4.32057	1.55627e-05	0.00090512	100295610	MUC13
ENSBTAG00000003039	3154.71	0.722593	0.167368	4.31738	1.57894e-05	0.000914829	282013	PSMB8
ENSBTAG00000004034	486.409	-0.703591	0.163432	-4.30511	1.669e-05	0.000963362	515914	SESN3
ENSBTAG00000037775	3915.09	0.540711	0.1259	4.29478	1.74864e-05	0.00100554	100141266	NA
ENSBTAG00000002977	8770.81	0.940503	0.219543	4.2839	1.83643e-05	0.00105206	281133	ECE1
ENSBTAG00000014529	293.028	3.2026	0.749911	4.27063	1.9492e-05	0.0011125	613313	GBP4
ENSBTAG00000014546	40.2588	6.10819	1.44222	4.23528	2.2827e-05	0.00129352	532865	CLEC7A
ENSBTAG00000018313	11164.9	0.574931	0.13575	4.23522	2.28329e-05	0.00129352	527679	MBNL2
ENSBTAG00000005182	4856.04	1.07156	0.254998	4.20224	2.64288e-05	0.00149171	782684	BoLA
ENSBTAG00000011126	1513.76	0.655358	0.15624	4.19455	2.73416e-05	0.00153756	533677	STK38
ENSBTAG00000005146	1593.3	0.808477	0.192916	4.19082	2.77946e-05	0.00155163	NA	NA
ENSBTAG00000006939	264.763	-1.12396	0.268172	-4.19118	2.77507e-05	0.00155163	512950	FGD3
ENSBTAG00000018430	158.703	1.59516	0.381257	4.18395	2.86485e-05	0.00159348	615147	GSAP
ENSBTAG00000006193	182.031	1.17379	0.281247	4.17352	2.99933e-05	0.00166224	515034	IRAK2
ENSBTAG00000018417	2102.08	0.594715	0.142671	4.16845	3.06683e-05	0.00169351	617807	PSMF1
ENSBTAG00000040078	46.0821	2.464	0.594077	4.14762	3.35952e-05	0.00184846	507318	FLVCR2
ENSBTAG00000015718	3387.79	0.692958	0.167329	4.1413	3.45346e-05	0.00189334	507481	CASP8
ENSBTAG00000001824	424.664	0.997391	0.242502	4.11292	3.90685e-05	0.00213426	510658	SLC2A6
ENSBTAG00000006507	2952.67	1.10266	0.268218	4.11107	3.93829e-05	0.00214378	534082	ADAMTS3
ENSBTAG00000025762	2938.48	0.480872	0.117012	4.10959	3.96363e-05	0.00214992	280752	CNP
ENSBTAG00000014270	341.574	1.21887	0.297082	4.10282	4.08148e-05	0.00220031	524942	UNC5B
ENSBTAG00000014728	778.51	0.787357	0.191917	4.1026	4.0853e-05	0.00220031	529141	TAPBPL
ENSBTAG00000000266	1532.63	0.632393	0.154467	4.09404	4.23919e-05	0.00227518	516781	NAB1
ENSBTAG00000034633	295.563	1.23187	0.30205	4.07838	4.53511e-05	0.00242549	514361	ERO1B
ENSBTAG00000019708	969.994	0.847054	0.20784	4.07552	4.59118e-05	0.00244692	506059	ACSL6
ENSBTAG00000054434	91.2609	1.26177	0.310378	4.06526	4.79783e-05	0.00254818	NA	NA
ENSBTAG00000047424	3456.61	0.374187	0.0920764	4.06388	4.82632e-05	0.00255444	533171	TRIP10
ENSBTAG00000012451	386.087	1.13229	0.278815	4.06109	4.88431e-05	0.00257622	282491	BOLA-DMB
ENSBTAG00000020963	2253.88	0.590454	0.145481	4.05863	4.9361e-05	0.00259459	510276	RASSF1
ENSBTAG00000012779	168.076	1.53519	0.37868	4.05406	5.03354e-05	0.00263675	504763	CYRIA
ENSBTAG00000013578	7.16993	6.32031	1.56055	4.05007	5.12034e-05	0.00267306	513513	CHI3L2
ENSBTAG00000000185	795.889	2.17526	0.537661	4.04578	5.21488e-05	0.00271316	511661	SLC6A14
ENSBTAG00000003721	11.1765	5.39925	1.33692	4.03859	5.37745e-05	0.0027866	506932	CHST1
ENSBTAG00000014006	6675.19	0.709312	0.175662	4.03793	5.39248e-05	0.0027866	789634	TOR3A
ENSBTAG00000012851	377.411	1.98316	0.491324	4.03636	5.42862e-05	0.00279583	282361	SLC5A1
ENSBTAG00000015059	1937.78	2.57411	0.638652	4.03053	5.56509e-05	0.0028565	281914	MMP13
ENSBTAG00000020116	7991.21	0.711215	0.177116	4.01553	5.93134e-05	0.00303431	407173	JSP.1
ENSBTAG00000013030	17111	0.577144	0.143792	4.01375	5.97606e-05	0.00304699	505605	LRRC8A
ENSBTAG00000007514	31.1587	2.80715	0.705958	3.97637	6.99749e-05	0.00355593	508482	CPNE5
ENSBTAG00000016529	2125	0.550577	0.138536	3.97425	7.06006e-05	0.00357585	507021	SLC25A30
ENSBTAG00000003312	60.2816	2.23567	0.563393	3.96823	7.24081e-05	0.00365529	534506	CHST15
ENSBTAG00000008816	6564.08	-0.44657	0.112639	-3.96461	7.35161e-05	0.00369902	538617	TRIM2
ENSBTAG00000008353	19453	0.494248	0.124907	3.95693	7.59186e-05	0.00380738	513497	CDKN1A
ENSBTAG00000012002	1261.94	0.694733	0.175743	3.95313	7.71351e-05	0.00385575	527550	BCAR1
ENSBTAG00000020602	8.63106	6.59065	1.67133	3.94336	8.03479e-05	0.00400326	506281	IDO1
ENSBTAG00000024219	23.0718	3.72745	0.946594	3.93775	8.22498e-05	0.00408373	614878	TRPV6
ENSBTAG00000004380	2167.15	0.7234	0.183743	3.93703	8.24969e-05	0.00408373	511023	STAT2
ENSBTAG00000013148	4768.13	0.521702	0.133001	3.92254	8.76207e-05	0.00432338	414922	CLDN1
ENSBTAG00000011108	1151.74	0.684173	0.174956	3.91054	9.20907e-05	0.00452932	100336042	USP54
ENSBTAG00000018252	2391.56	0.649286	0.166118	3.90859	9.28355e-05	0.00455132	538517	ARRDC4
ENSBTAG00000014974	1522.81	0.603796	0.154596	3.90562	9.39828e-05	0.00459285	505627	GRAMD2B
ENSBTAG00000017561	6.60674	6.20528	1.59212	3.89749	9.71949e-05	0.00473469	533766	HHIPL2
ENSBTAG00000009826	1554.15	-0.54317	0.139535	-3.89271	9.91317e-05	0.00481371	514456	GPD1L
ENSBTAG00000046324	66.1542	4.21531	1.08397	3.88878	0.00010075	0.0048768	100297676	NA
ENSBTAG00000000470	65.2387	2.87083	0.739053	3.88447	0.000102553	0.00494841	281233	IBSP
ENSBTAG00000046307	3490.09	0.723335	0.186543	3.87758	0.000105501	0.00507466	281678	CEBPD
ENSBTAG00000055051	768.289	1.61729	0.417395	3.87471	0.000106753	0.00511877	519541	RNF125
ENSBTAG00000013391	6349.25	-0.356368	0.0920397	-3.87189	0.000107993	0.00516208	511800	ANKH
ENSBTAG00000018016	138.929	2.00779	0.52276	3.84075	0.000122658	0.0058448	614673	NUPR1
ENSBTAG00000021286	2703.99	0.56677	0.147636	3.83896	0.000123558	0.00586937	511558	SLC37A1
ENSBTAG00000011936	64.1953	2.82744	0.737873	3.83188	0.000127166	0.00602209	100137953	ATP8B4
ENSBTAG00000014831	64.0265	1.43801	0.37572	3.82733	0.000129538	0.0061155	539466	PPP1R3C
ENSBTAG00000011647	884.88	-0.562045	0.147909	-3.79994	0.000144732	0.00681174	532560	SLC25A15
ENSBTAG00000004269	3402.44	0.418893	0.110293	3.79801	0.00014586	0.0068438	515854	SGK1
ENSBTAG00000002996	426.408	0.851554	0.224698	3.78976	0.000150791	0.0070535	519045	SHROOM4
ENSBTAG00000049422	42.0381	1.92274	0.509266	3.77551	0.000159681	0.00744659	783855	TIFA
ENSBTAG00000012780	37.2558	2.63406	0.699253	3.76696	0.000165249	0.00768283	280844	LPO
ENSBTAG00000025219	21.671	1.84552	0.491091	3.75801	0.000171269	0.00793477	100848263	NA
ENSBTAG00000016794	58.0338	1.46752	0.390571	3.75737	0.000171706	0.00793477	NA	NA
ENSBTAG00000053721	940.799	0.685828	0.182996	3.74777	0.000178414	0.00821992	538143	RHOV
ENSBTAG00000016546	2966.99	0.45763	0.122237	3.74381	0.000181253	0.00832565	513185	PARP12
ENSBTAG00000047412	368.481	1.8457	0.495852	3.72228	0.000197432	0.00904167	768081	TNFSF18
ENSBTAG00000001788	19148.6	0.407602	0.110308	3.69511	0.000219788	0.0100355	509732	PDPN
ENSBTAG00000004136	558.79	1.2007	0.326223	3.6806	0.000232688	0.0105928	510807	NFE2L3
ENSBTAG00000015872	427.949	0.745271	0.202556	3.67934	0.000233842	0.0106138	282431	PROKR2
ENSBTAG00000015129	1793.22	1.04529	0.284846	3.66965	0.000242878	0.0109913	526736	KLK10
ENSBTAG00000008721	3845.49	0.397616	0.108977	3.64863	0.000263639	0.0118956	512999	MANSC1
ENSBTAG00000016766	7.05124	6.29831	1.72872	3.64334	0.00026912	0.0120364	615505	TMEM176B
ENSBTAG00000015716	2056.36	0.576781	0.158281	3.64405	0.000268386	0.0120364	100125317	ERO1A
ENSBTAG00000011101	195.263	-0.764115	0.209724	-3.64343	0.000269026	0.0120364	516921	EML6
ENSBTAG00000016944	5.74786	6.0059	1.64889	3.64238	0.000270127	0.0120462	617828	ADORA2A
ENSBTAG00000012208	1657.53	1.02242	0.281023	3.63822	0.000274525	0.012137	507917	NA
ENSBTAG00000006752	555.835	0.630993	0.173435	3.63821	0.000274541	0.012137	534928	PFKFB4
ENSBTAG00000007502	14160.1	0.457206	0.125648	3.63879	0.000273927	0.012137	281692	CKMT1A
ENSBTAG00000009048	6778.27	0.456188	0.126102	3.61762	0.000297327	0.0131064	514259	EFHD2
ENSBTAG00000005299	405.77	0.791548	0.218856	3.61675	0.00029832	0.0131123	281750	EDNRB
ENSBTAG00000021922	1105.41	0.511328	0.141435	3.61528	0.000300028	0.0131496	514465	SMAP2
ENSBTAG00000012640	411.145	1.77314	0.491794	3.60545	0.000311608	0.0136182	616818	S100A8
ENSBTAG00000007077	165.511	1.02156	0.283977	3.59735	0.000321481	0.0140096	510774	ABHD1
ENSBTAG00000017363	16405.7	0.637972	0.177607	3.59205	0.000328083	0.0142567	508861	SAT1
ENSBTAG00000046597	10.8356	3.83012	1.06666	3.59075	0.000329726	0.0142875	540175	GPRIN2
ENSBTAG00000052414	13.9255	3.96162	1.10539	3.58392	0.000338476	0.0146252	NA	NA
ENSBTAG00000007593	3850.32	0.564015	0.158325	3.56239	0.000367501	0.0158346	508353	AIDA
ENSBTAG00000006001	6638.12	0.464474	0.130433	3.56102	0.000369411	0.0158722	505456	STAP2
ENSBTAG00000008779	33.5879	2.38749	0.671661	3.55461	0.000378547	0.0162192	286820	ALOX15B
ENSBTAG00000009091	407.833	0.80183	0.225927	3.54907	0.0003866	0.016518	100048947	RNASEL
ENSBTAG00000001176	6.74527	6.23599	1.76047	3.54224	0.000396749	0.0169044	539619	LRRN1
ENSBTAG00000002087	5.93623	5.39134	1.52998	3.5238	0.000425411	0.0180752	523429	IL36A
ENSBTAG00000049851	386.232	0.735093	0.208663	3.52288	0.000426886	0.0180877	100296226	PMAIP1
ENSBTAG00000037649	32.328	2.40701	0.685016	3.5138	0.000441749	0.0186657	790124	VIPR2
ENSBTAG00000016845	3872.49	0.484632	0.138381	3.50216	0.000461494	0.0194463	524529	GALNT7
ENSBTAG00000014053	193.612	1.11936	0.320035	3.49762	0.000469427	0.0197263	536048	MAK
ENSBTAG00000014705	61.3526	1.53743	0.441698	3.48073	0.000500056	0.0209558	507480	HES4
ENSBTAG00000006505	759.349	2.37164	0.685416	3.46015	0.000539884	0.022563	532569	S100A9
ENSBTAG00000006695	2135.19	0.338833	0.0980724	3.45493	0.000550446	0.0229417	539643	VCPIP1
ENSBTAG00000015228	5844.15	0.797258	0.23142	3.44508	0.000570901	0.0237296	613384	CD74
ENSBTAG00000030575	65.6318	1.67309	0.486037	3.44231	0.000576759	0.0239081	613907	BHLHE41
ENSBTAG00000016194	319.095	0.825005	0.239739	3.44126	0.000579007	0.0239364	513776	FBXO32
ENSBTAG00000023398	43.1042	1.36414	0.397447	3.43225	0.000598598	0.0246797	514555	UBASH3A
ENSBTAG00000012078	9.90639	4.64556	1.35395	3.43111	0.00060112	0.024717	404082	TMEM176A
ENSBTAG00000004339	497.735	0.983553	0.286808	3.42931	0.000605119	0.0248147	508153	NA
ENSBTAG00000003334	15.6771	3.47263	1.01391	3.42498	0.000614839	0.0251459	534106	ADAP2
ENSBTAG00000046482	233.237	1.18331	0.345626	3.42366	0.000617844	0.0252015	538679	NA
ENSBTAG00000001717	1069.49	-0.398119	0.116435	-3.41925	0.00062793	0.0255447	360192	AURKB
ENSBTAG00000007079	5348.63	0.522745	0.15314	3.41351	0.00064133	0.0260206	540990	LCP1
ENSBTAG00000007213	7991.05	0.451591	0.132411	3.41051	0.000648414	0.0262385	327666	SIRPA
ENSBTAG00000011765	2833.41	0.656279	0.192687	3.40593	0.000659381	0.0266118	338472	GABARAPL1
ENSBTAG00000014127	2918.35	0.719798	0.211616	3.40143	0.000670345	0.0269832	282023	PTGS2
ENSBTAG00000000469	19905.4	0.342058	0.100723	3.39604	0.000683691	0.0274481	282320	PPP2CA
ENSBTAG00000005622	1891.24	0.797121	0.234991	3.39213	0.00069352	0.0277698	520564	LITAF
ENSBTAG00000012925	2151.16	-0.597825	0.176401	-3.389	0.000701472	0.0280149	504477	NCAPH
ENSBTAG00000016754	8.53417	3.65317	1.07939	3.38447	0.000713165	0.0284077	516476	KLHL38
ENSBTAG00000018422	169.282	1.054	0.31158	3.38275	0.000717636	0.0285116	507427	RIPK3
ENSBTAG00000005633	2763.18	0.47791	0.141329	3.38154	0.000720801	0.0285632	616969	ARHGEF28
ENSBTAG00000050082	17.0888	3.14375	0.930358	3.37907	0.000727314	0.0286727	NA	NA
ENSBTAG00000012391	1611.23	0.374869	0.11093	3.37932	0.000726644	0.0286727	524749	MINDY2
ENSBTAG00000013802	11.5899	4.20889	1.24638	3.37688	0.000733134	0.0288278	538818	DAB1
ENSBTAG00000039992	5043.89	0.528312	0.156592	3.37381	0.000741366	0.0290767	504244	TUBA1C
ENSBTAG00000018937	11738.1	0.504829	0.14992	3.36732	0.000759012	0.029617	510243	HMOX2
ENSBTAG00000006762	3292.96	0.336055	0.0997949	3.36746	0.000758649	0.029617	540718	SH3RF2
ENSBTAG00000001557	34.608	1.42154	0.423449	3.35706	0.000787758	0.0305985	535328	CCL28
ENSBTAG00000010532	1908.68	0.391513	0.116629	3.35692	0.000788167	0.0305985	508582	KCTD11
ENSBTAG00000019798	480.39	1.78968	0.533349	3.35554	0.000792088	0.0306729	281401	PIGR
ENSBTAG00000052884	35.671	1.94382	0.579755	3.35284	0.000799874	0.0308183	531557	NA
ENSBTAG00000025101	290.573	1.06338	0.317106	3.35339	0.000798282	0.0308183	531519	ASGR2
ENSBTAG00000018260	859.756	0.800729	0.239057	3.34953	0.000809489	0.0311104	518635	MFSD11
ENSBTAG00000052575	1097.74	0.407556	0.121796	3.34621	0.000819244	0.0314064	NA	NA
ENSBTAG00000018744	1154.6	0.480813	0.143805	3.3435	0.000827281	0.0315563	537595	MGAT5
ENSBTAG00000020136	3145.75	-0.361369	0.108065	-3.344	0.000825792	0.0315563	404149	CASK
ENSBTAG00000027626	3699.34	0.434334	0.130097	3.33855	0.000842182	0.0320277	616809	GOLGA7
ENSBTAG00000021118	23.2718	-3.13879	0.940319	-3.338	0.000843826	0.0320277	539047	CYP26A1
ENSBTAG00000001241	243.705	0.708954	0.212758	3.33221	0.000861588	0.0325984	614040	ISL1
ENSBTAG00000014238	9421.69	0.42641	0.127985	3.33172	0.000863124	0.0325984	287017	ATP6V1E1
ENSBTAG00000010303	6538.99	0.687991	0.206544	3.33096	0.000865463	0.0326062	281839	ICAM1
ENSBTAG00000002352	1487.9	0.487584	0.146482	3.32862	0.00087277	0.0328007	517031	GGA2
ENSBTAG00000020839	40.2416	1.66235	0.500283	3.32282	0.000891114	0.0334081	616459	MEGF6
ENSBTAG00000047942	1382.66	0.432977	0.130429	3.31964	0.000901332	0.0337085	614655	DESI1
ENSBTAG00000032764	265.915	0.887891	0.267648	3.31738	0.000908658	0.0338996	NA	NA
ENSBTAG00000054069	18885.5	-0.815942	0.246435	-3.31097	0.000929716	0.0346008	100141268	CRNN
ENSBTAG00000011304	8552.12	0.303816	0.0920026	3.30225	0.000959125	0.0356087	517417	XRN2
ENSBTAG00000010645	368.933	1.19879	0.363205	3.30059	0.000964822	0.0357334	506214	BOLA-DRA
ENSBTAG00000003012	452.912	1.07766	0.328736	3.27819	0.00104475	0.0386002	540944	TRAF1
ENSBTAG00000016658	3493.93	0.776797	0.237133	3.27579	0.00105368	0.0388365	509896	ABHD4
ENSBTAG00000002085	9.11259	4.75172	1.45133	3.27404	0.00106023	0.0389837	615762	IL36G
ENSBTAG00000014683	497.086	0.875888	0.267681	3.27213	0.0010674	0.0391535	516043	APOBEC1
ENSBTAG00000018446	3821.15	0.897288	0.274487	3.26896	0.00107944	0.0395002	507139	GCA
ENSBTAG00000046750	56.4318	1.26065	0.38628	3.26356	0.00110022	0.0401645	784997	B3GNT3
ENSBTAG00000000892	452.757	0.809911	0.248458	3.25975	0.00111511	0.0406111	782472	CGAS
ENSBTAG00000015094	6.74006	4.27574	1.31222	3.25841	0.00112038	0.0407061	526704	VNN1
ENSBTAG00000047676	458.679	-0.63931	0.196658	-3.25087	0.00115051	0.0417017	505094	PRODH
ENSBTAG00000009470	27753.3	0.336995	0.10369	3.25003	0.00115391	0.0417262	286823	CLIC4
ENSBTAG00000048899	25.0731	3.19177	0.982898	3.2473	0.00116505	0.0420296	NA	NA
ENSBTAG00000015086	247.566	1.02623	0.316773	3.23963	0.00119684	0.0430751	282589	HSD11B1
ENSBTAG00000012383	6839.96	0.379666	0.117256	3.23792	0.00120406	0.043233	539781	CHMP5
ENSBTAG00000000816	100.492	1.04213	0.322058	3.23584	0.00121283	0.0434461	538384	PRDM1
ENSBTAG00000018419	10.9749	3.00738	0.930844	3.23081	0.00123438	0.0441148	788151	ADCY4
ENSBTAG00000037768	7.69607	3.54488	1.09759	3.22971	0.00123917	0.0441827	281309	MMP3
ENSBTAG00000011184	63736.5	0.519732	0.161036	3.22742	0.00124912	0.0444338	281173	FTH1
ENSBTAG00000020595	1630.46	0.409506	0.127282	3.21732	0.00129394	0.0459212	514967	KCTD20
ENSBTAG00000018650	49.9272	2.20882	0.687384	3.21337	0.00131186	0.0464496	521015	HEPACAM
ENSBTAG00000017627	12.9855	-2.45357	0.764912	-3.20764	0.00133827	0.0472752	512732	STMN4
ENSBTAG00000003423	7375.13	0.308199	0.0961442	3.20559	0.00134785	0.0475038	529613	DDX24
ENSBTAG00000034848	12740.4	0.531836	0.165983	3.20415	0.00135461	0.0476326	526525	F2RL1
ENSBTAG00000018946	114.061	0.926706	0.289968	3.19589	0.001394	0.0489051	101902057	NIBAN3
ENSBTAG00000050848	293.724	0.976771	0.3062	3.18998	0.00142282	0.0496883	787099	ZCCHC2
ENSBTAG00000043964	1749.99	0.407982	0.127876	3.19046	0.00142048	0.0496883	616679	ARL5B
ENSBTAG00000007192	815.114	0.530347	0.16629	3.1893	0.00142619	0.0496925	513462	SIDT2
ENSBTAG00000047293	7286.97	0.378607	0.11876	3.18801	0.00143256	0.0498009	524960	NRIP1
