# Supplementary material for: Genes and pathways revealed by whole transcriptome analysis of milk derived bovine mammary epithelial cells after Escherichia coli challenge
Source: Vet Res. 2024 Feb 1;55:13. doi: 10.1186/s13567-024-01269-y (PMC10835992; doi:10.1186/s13567-024-01269-y)
Supplement: Supplementary file 4 — Additional file 4. Enriched GO terms for 3 h and 24 h after E. coli pathogen challenge. [file 13567_2024_1269_MOESM4_ESM.xlsx]

## Sheet: enriched GO terms 3h
ID	Description	GeneRatio	BgRatio	pvalue	p.adjust	qvalue	geneID	Count
GO:0002376	immune system process	23/45	377/3739	3.26306e-12	3.78189e-09	2.30475e-09	IFNAR2/NFKBIZ/CCL20/ZC3H12A/OLR1/IL6/CXCL8/CXCL5/IRF1/CSF2/IL1A/IL1B/RSAD2/F2RL1/RIPK2/LIF/CCL5/IRAK2/CFB/TNF/FAS/CDC42EP2/TCIM	23
GO:0006955	immune response	19/45	246/3739	9.27942e-12	5.37743e-09	3.2771e-09	IFNAR2/NFKBIZ/ZC3H12A/IL6/CXCL5/IRF1/CSF2/IL1A/IL1B/RSAD2/F2RL1/RIPK2/LIF/IRAK2/CFB/TNF/FAS/CDC42EP2/TCIM	19
GO:0006952	defense response	17/45	257/3739	1.95459e-09	7.55124e-07	4.60186e-07	IFNAR2/NFKBIZ/ZC3H12A/IL6/CXCL5/IRF1/IL1A/IL1B/RSAD2/F2RL1/RIPK2/NOS2/IRAK2/CFB/TNF/SAA3/CDC42EP2	17
GO:0071345	cellular response to cytokine stimulus	1945-12-01	115/3739	4.93066e-09	1.42866e-06	8.70651e-07	IFNAR2/ZC3H12A/IL6/CXCL8/IRF1/CSF2/RIPK2/CCL5/IRAK2/EDN1/FAS/CDC42EP2	12
GO:0034097	response to cytokine	1945-12-01	125/3739	1.29526e-08	3.00241e-06	1.82972e-06	IFNAR2/ZC3H12A/IL6/CXCL8/IRF1/CSF2/RIPK2/CCL5/IRAK2/EDN1/FAS/CDC42EP2	12
GO:0019221	cytokine-mediated signaling pathway	1945-09-01	60/3739	2.15007e-08	4.15321e-06	2.53104e-06	IFNAR2/IL6/IRF1/CSF2/RIPK2/CCL5/IRAK2/EDN1/FAS	9
GO:0002684	positive regulation of immune system process	1945-12-01	145/3739	7.02062e-08	9.48318e-06	5.77922e-06	NFKBIZ/CCL20/ZC3H12A/IL6/IRF1/IL1B/RSAD2/F2RL1/RIPK2/CCL5/IRAK2/CFB	12
GO:0001816	cytokine production	1945-11-01	117/3739	7.27393e-08	9.48318e-06	5.77922e-06	ZC3H12A/IL6/IRF1/CSF2/IL1A/IL1B/RSAD2/F2RL1/RIPK2/NOS2/TNF	11
GO:0046631	alpha-beta T cell activation	1945-06-01	20/3739	7.36399e-08	9.48318e-06	5.77922e-06	NFKBIZ/ZC3H12A/IL6/IRF1/RSAD2/RIPK2	6
GO:0043367	CD4-positive, alpha-beta T cell differentiation	1945-05-01	3739-12-01	1.4963e-07	1.73421e-05	1.05686e-05	NFKBIZ/ZC3H12A/IL6/RSAD2/RIPK2	5
GO:0032103	positive regulation of response to external stimulus	1945-10-01	102/3739	2.11144e-07	1.99496e-05	1.21576e-05	NFKBIZ/IL6/CXCL8/IRF1/RSAD2/F2RL1/RIPK2/CCL5/IRAK2/TNF	10
GO:0009605	response to external stimulus	18/45	398/3739	2.39417e-07	1.99496e-05	1.21576e-05	IFNAR2/NFKBIZ/CCL20/ZC3H12A/NR4A1/IL6/CXCL8/CXCL5/IRF1/RSAD2/F2RL1/RIPK2/CCL5/IRAK2/CFB/TNF/EDN1/CDC42EP2	18
GO:0048584	positive regulation of response to stimulus	17/45	353/3739	2.40469e-07	1.99496e-05	1.21576e-05	NFKBIZ/ZC3H12A/IL6/CXCL8/IRF1/ARRDC3/IL1B/RSAD2/F2RL1/RIPK2/PLAUR/CCL5/IRAK2/CFB/TNF/EDN1/TCIM	17
GO:0002286	T cell activation involved in immune response	1945-05-01	13/3739	2.40979e-07	1.99496e-05	1.21576e-05	NFKBIZ/ZC3H12A/IL6/F2RL1/RIPK2	5
GO:1903131	mononuclear cell differentiation	1945-08-01	58/3739	2.81837e-07	2.17766e-05	1.32711e-05	NFKBIZ/ZC3H12A/IL6/IRF1/CSF2/RSAD2/F2RL1/RIPK2	8
GO:0035710	CD4-positive, alpha-beta T cell activation	1945-05-01	14/3739	3.7151e-07	2.66162e-05	1.62204e-05	NFKBIZ/ZC3H12A/IL6/RSAD2/RIPK2	5
GO:0001819	positive regulation of cytokine production	1945-09-01	83/3739	3.90402e-07	2.66162e-05	1.62204e-05	IL6/IRF1/CSF2/IL1A/IL1B/RSAD2/F2RL1/RIPK2/NOS2	9
GO:0002252	immune effector process	1945-09-01	84/3739	4.33409e-07	2.79067e-05	1.70069e-05	NFKBIZ/ZC3H12A/IL6/IL1B/RSAD2/F2RL1/RIPK2/CFB/TCIM	9
GO:0046632	alpha-beta T cell differentiation	1945-05-01	15/3739	5.52292e-07	3.36898e-05	2.05312e-05	NFKBIZ/ZC3H12A/IL6/RSAD2/RIPK2	5
GO:0006954	inflammatory response	1945-10-01	115/3739	6.59755e-07	3.70665e-05	2.2589e-05	NFKBIZ/ZC3H12A/IL6/IL1A/IL1B/F2RL1/NOS2/IRAK2/TNF/SAA3	10
GO:0002682	regulation of immune system process	13/45	214/3739	7.02743e-07	3.70665e-05	2.2589e-05	NFKBIZ/CCL20/ZC3H12A/IL6/IRF1/IL1B/RSAD2/F2RL1/RIPK2/CCL5/IRAK2/CFB/TCIM	13
GO:0001817	regulation of cytokine production	1945-10-01	116/3739	7.15726e-07	3.70665e-05	2.2589e-05	ZC3H12A/IL6/IRF1/CSF2/IL1A/IL1B/RSAD2/F2RL1/RIPK2/NOS2	10
GO:0051240	positive regulation of multicellular organismal process	13/45	215/3739	7.41751e-07	3.70665e-05	2.2589e-05	NFKBIZ/ZC3H12A/IL6/CXCL8/IRF1/CSF2/IL1A/IL1B/RSAD2/F2RL1/RIPK2/NOS2/EDN1	13
GO:0010628	positive regulation of gene expression	1945-12-01	180/3739	7.67554e-07	3.70665e-05	2.2589e-05	ZC3H12A/IL6/CXCL8/IRF1/CSF2/IL1A/IL1B/RSAD2/F2RL1/RIPK2/NOS2/TNF	12
GO:0002697	regulation of immune effector process	1945-07-01	46/3739	8.4948e-07	3.91647e-05	2.38677e-05	NFKBIZ/ZC3H12A/IL6/IL1B/RSAD2/F2RL1/RIPK2	7
GO:0001775	cell activation	1945-11-01	149/3739	8.78587e-07	3.91647e-05	2.38677e-05	NFKBIZ/ZC3H12A/IL6/CXCL8/CXCL5/IRF1/CSF2/RSAD2/F2RL1/RIPK2/TCIM	11
GO:0010646	regulation of cell communication	19/45	493/3739	1.20726e-06	4.9972e-05	3.04538e-05	RCAN1/ZC3H12A/IL6/RGS2/CXCL8/IRF1/CSF2/ARRDC3/RSAD2/F2RL1/HEY1/RIPK2/LIF/PLAUR/CCL5/IRAK2/TNF/EDN1/TCIM	19
GO:0023051	regulation of signaling	19/45	493/3739	1.20726e-06	4.9972e-05	3.04538e-05	RCAN1/ZC3H12A/IL6/RGS2/CXCL8/IRF1/CSF2/ARRDC3/RSAD2/F2RL1/HEY1/RIPK2/LIF/PLAUR/CCL5/IRAK2/TNF/EDN1/TCIM	19
GO:0002702	positive regulation of production of molecular mediator of immune response	1945-05-01	18/3739	1.53396e-06	5.73503e-05	3.49503e-05	IL6/IL1B/RSAD2/F2RL1/RIPK2	5
GO:0032635	interleukin-6 production	1945-05-01	18/3739	1.53396e-06	5.73503e-05	3.49503e-05	ZC3H12A/IL6/F2RL1/RIPK2/NOS2	5
GO:0032675	regulation of interleukin-6 production	1945-05-01	18/3739	1.53396e-06	5.73503e-05	3.49503e-05	ZC3H12A/IL6/F2RL1/RIPK2/NOS2	5
GO:0051239	regulation of multicellular organismal process	17/45	405/3739	1.74705e-06	6.29501e-05	3.83629e-05	NFKBIZ/ZC3H12A/IL6/CXCL8/IRF1/CSF2/ARRDC3/IL1A/IL1B/RSAD2/F2RL1/RIPK2/NOS2/TNF/EDN1/TCIM/RAB25	17
GO:0045321	leukocyte activation	1945-10-01	128/3739	1.79237e-06	6.29501e-05	3.83629e-05	NFKBIZ/ZC3H12A/IL6/CXCL8/CXCL5/IRF1/CSF2/RSAD2/F2RL1/RIPK2	10
GO:0002699	positive regulation of immune effector process	1945-06-01	33/3739	1.87185e-06	6.38082e-05	3.88859e-05	NFKBIZ/IL6/IL1B/RSAD2/F2RL1/RIPK2	6
GO:0007166	cell surface receptor signaling pathway	16/45	365/3739	2.24442e-06	7.43223e-05	4.52933e-05	IFNAR2/NFKBIZ/NPPC/ZC3H12A/IL6/IRF1/CSF2/IL1A/HEY1/RIPK2/PLAUR/CCL5/IRAK2/EDN1/FAS/TCIM	16
GO:0002460	adaptive immune response based on somatic recombination of immune receptors built from immunoglobulin superfamily domains	1945-06-01	35/3739	2.69427e-06	8.67405e-05	5.28613e-05	NFKBIZ/ZC3H12A/IL6/IL1B/RSAD2/RIPK2	6
GO:0002521	leukocyte differentiation	1945-08-01	78/3739	2.88424e-06	9.03468e-05	5.5059e-05	NFKBIZ/ZC3H12A/IL6/IRF1/CSF2/RSAD2/F2RL1/RIPK2	8
GO:0071310	cellular response to organic substance	14/45	284/3739	3.00529e-06	9.16613e-05	5.58601e-05	IFNAR2/ZC3H12A/NR4A1/IL6/CXCL8/CXCL5/IRF1/CSF2/RIPK2/CCL5/IRAK2/EDN1/FAS/CDC42EP2	14
GO:0002822	regulation of adaptive immune response based on somatic recombination of immune receptors built from immunoglobulin superfamily domains	1945-05-01	21/3739	3.5465e-06	0.000105395	6.42294e-05	NFKBIZ/ZC3H12A/IL1B/RSAD2/RIPK2	5
GO:0002720	positive regulation of cytokine production involved in immune response	1945-04-01	3739-10-01	3.65007e-06	0.000105761	6.44526e-05	IL1B/RSAD2/F2RL1/RIPK2	4
GO:0032101	regulation of response to external stimulus	1945-11-01	173/3739	3.89548e-06	0.000110119	6.71083e-05	NFKBIZ/ZC3H12A/IL6/CXCL8/IRF1/RSAD2/F2RL1/RIPK2/CCL5/IRAK2/TNF	11
GO:0046634	regulation of alpha-beta T cell activation	1945-04-01	3739-11-01	5.6855e-06	0.000156893	9.56134e-05	NFKBIZ/ZC3H12A/IRF1/RIPK2	4
GO:0030217	T cell differentiation	1945-06-01	40/3739	6.09076e-06	0.000164167	0.000100046	NFKBIZ/ZC3H12A/IL6/IRF1/RSAD2/RIPK2	6
GO:0009966	regulation of signal transduction	17/45	445/3739	6.52664e-06	0.000171918	0.00010477	RCAN1/ZC3H12A/IL6/RGS2/CXCL8/IRF1/CSF2/ARRDC3/RSAD2/F2RL1/HEY1/RIPK2/PLAUR/IRAK2/TNF/EDN1/TCIM	17
GO:0002700	regulation of production of molecular mediator of immune response	1945-05-01	24/3739	7.21124e-06	0.000181692	0.000110726	IL6/IL1B/RSAD2/F2RL1/RIPK2	5
GO:0002819	regulation of adaptive immune response	1945-05-01	24/3739	7.21124e-06	0.000181692	0.000110726	NFKBIZ/ZC3H12A/IL1B/RSAD2/RIPK2	5
GO:0098542	defense response to other organism	1945-11-01	185/3739	7.50155e-06	0.000184985	0.000112733	IFNAR2/ZC3H12A/IL6/CXCL5/IRF1/RSAD2/F2RL1/RIPK2/IRAK2/CFB/CDC42EP2	11
GO:0002263	cell activation involved in immune response	1945-06-01	45/3739	1.23554e-05	0.000298332	0.000181809	NFKBIZ/ZC3H12A/IL6/F2RL1/RIPK2/TCIM	6
GO:0050778	positive regulation of immune response	1945-08-01	96/3739	1.38871e-05	0.000328474	0.000200178	NFKBIZ/ZC3H12A/IRF1/IL1B/RSAD2/RIPK2/IRAK2/CFB	8
GO:0002285	lymphocyte activation involved in immune response	1945-05-01	28/3739	1.60872e-05	0.00035525	0.000216496	NFKBIZ/ZC3H12A/IL6/F2RL1/RIPK2	5
GO:0002440	production of molecular mediator of immune response	1945-05-01	28/3739	1.60872e-05	0.00035525	0.000216496	IL6/IL1B/RSAD2/F2RL1/RIPK2	5
GO:0032609	type II interferon production	1945-04-01	14/3739	1.67962e-05	0.00035525	0.000216496	ZC3H12A/IL1B/F2RL1/RIPK2	4
GO:0032649	regulation of type II interferon production	1945-04-01	14/3739	1.67962e-05	0.00035525	0.000216496	ZC3H12A/IL1B/F2RL1/RIPK2	4
GO:0002253	activation of immune response	1945-07-01	71/3739	1.68583e-05	0.00035525	0.000216496	NFKBIZ/ZC3H12A/IRF1/RSAD2/RIPK2/IRAK2/CFB	7
GO:0042110	T cell activation	1945-07-01	71/3739	1.68583e-05	0.00035525	0.000216496	NFKBIZ/ZC3H12A/IL6/IRF1/RSAD2/F2RL1/RIPK2	7
GO:0030155	regulation of cell adhesion	1945-08-01	99/3739	1.74547e-05	0.000361249	0.000220152	NFKBIZ/ZC3H12A/RND1/IL6/CXCL8/IRF1/RIPK2/PLAUR	8
GO:0070887	cellular response to chemical stimulus	16/45	429/3739	1.8719e-05	0.00038062	0.000231957	IFNAR2/CCL20/ZC3H12A/NR4A1/IL6/CXCL8/CXCL5/IRF1/CSF2/RIPK2/CCL4/CCL5/IRAK2/EDN1/FAS/CDC42EP2	16
GO:0030098	lymphocyte differentiation	1945-06-01	49/3739	2.04616e-05	0.000408879	0.000249179	NFKBIZ/ZC3H12A/IL6/IRF1/RSAD2/RIPK2	6
GO:0002367	cytokine production involved in immune response	1945-04-01	15/3739	2.27031e-05	0.000431358	0.000262878	IL1B/RSAD2/F2RL1/RIPK2	4
GO:0002532	production of molecular mediator involved in inflammatory response	1945-04-01	15/3739	2.27031e-05	0.000431358	0.000262878	ZC3H12A/IL6/NOS2/TNF	4
GO:0002718	regulation of cytokine production involved in immune response	1945-04-01	15/3739	2.27031e-05	0.000431358	0.000262878	IL1B/RSAD2/F2RL1/RIPK2	4
GO:0030097	hemopoiesis	1945-09-01	136/3739	2.48641e-05	0.000464798	0.000283257	NFKBIZ/ZC3H12A/IL6/IRF1/CSF2/RSAD2/F2RL1/RIPK2/TCIM	9
GO:2000026	regulation of multicellular organismal development	1945-10-01	175/3739	2.98869e-05	0.000543378	0.000331145	NFKBIZ/ZC3H12A/IL6/CXCL8/IRF1/IL1A/RIPK2/TNF/EDN1/TCIM	10
GO:0002526	acute inflammatory response	1945-04-01	16/3739	3.00054e-05	0.000543378	0.000331145	IL6/IL1A/IL1B/SAA3	4
GO:0044419	biological process involved in interspecies interaction between organisms	1945-12-01	256/3739	3.07455e-05	0.000548217	0.000334093	IFNAR2/ZC3H12A/IL6/CXCL8/CXCL5/IRF1/RSAD2/F2RL1/RIPK2/IRAK2/CFB/CDC42EP2	12
GO:0006915	apoptotic process	14/45	348/3739	3.22549e-05	0.000566138	0.000345015	ZC3H12A/NR4A1/IL6/IRF1/CSF2/IL1A/SGK1/RIPK2/BCL2A1/PLAUR/PPP1R15A/CCL5/TNF/TCIM	14
GO:0010033	response to organic substance	15/45	398/3739	3.34388e-05	0.000566138	0.000345015	IFNAR2/CREB1/ZC3H12A/NR4A1/IL6/CXCL8/CXCL5/IRF1/CSF2/RIPK2/CCL5/IRAK2/EDN1/FAS/CDC42EP2	15
GO:0006935	chemotaxis	1945-07-01	79/3739	3.4193e-05	0.000566138	0.000345015	CCL20/NR4A1/CXCL8/CXCL5/F2RL1/CCL5/EDN1	7
GO:0042330	taxis	1945-07-01	79/3739	3.4193e-05	0.000566138	0.000345015	CCL20/NR4A1/CXCL8/CXCL5/F2RL1/CCL5/EDN1	7
GO:0051046	regulation of secretion	1945-07-01	79/3739	3.4193e-05	0.000566138	0.000345015	IL6/IL1A/RSAD2/F2RL1/CCL5/TNF/EDN1	7
GO:0008283	cell population proliferation	1945-12-01	260/3739	3.59256e-05	0.000586448	0.000357392	NPPC/MARCKSL1/NR4A1/IL6/IRF1/CSF2/IL1A/F2RL1/RIPK2/CCL5/EDN1/RAB25	12
GO:0071222	cellular response to lipopolysaccharide	1945-05-01	33/3739	3.7147e-05	0.000593131	0.000361465	ZC3H12A/IL6/CXCL5/RIPK2/IRAK2	5
GO:0002824	positive regulation of adaptive immune response based on somatic recombination of immune receptors built from immunoglobulin superfamily domains	1945-04-01	17/3739	3.88938e-05	0.000593131	0.000361465	NFKBIZ/IL1B/RSAD2/RIPK2	4
GO:0032611	interleukin-1 beta production	1945-04-01	17/3739	3.88938e-05	0.000593131	0.000361465	ZC3H12A/IL6/F2RL1/RIPK2	4
GO:0032651	regulation of interleukin-1 beta production	1945-04-01	17/3739	3.88938e-05	0.000593131	0.000361465	ZC3H12A/IL6/F2RL1/RIPK2	4
GO:0032755	positive regulation of interleukin-6 production	1945-04-01	17/3739	3.88938e-05	0.000593131	0.000361465	IL6/F2RL1/RIPK2/NOS2	4
GO:0002250	adaptive immune response	1945-06-01	55/3739	4.01865e-05	0.00059713	0.000363902	NFKBIZ/ZC3H12A/IL6/IL1B/RSAD2/RIPK2	6
GO:0002757	immune response-activating signaling pathway	1945-06-01	55/3739	4.01865e-05	0.00059713	0.000363902	NFKBIZ/ZC3H12A/IRF1/RSAD2/RIPK2/IRAK2	6
GO:0008284	positive regulation of cell population proliferation	1945-08-01	112/3739	4.31496e-05	0.000626891	0.000382039	MARCKSL1/NR4A1/IL6/CSF2/RIPK2/CCL5/EDN1/RAB25	8
GO:0031349	positive regulation of defense response	1945-07-01	82/3739	4.36494e-05	0.000626891	0.000382039	NFKBIZ/IL6/IRF1/RSAD2/RIPK2/IRAK2/TNF	7
GO:0043207	response to external biotic stimulus	1945-11-01	223/3739	4.4353e-05	0.000626891	0.000382039	IFNAR2/ZC3H12A/IL6/CXCL5/IRF1/RSAD2/F2RL1/RIPK2/IRAK2/CFB/CDC42EP2	11
GO:0051707	response to other organism	1945-11-01	223/3739	4.4353e-05	0.000626891	0.000382039	IFNAR2/ZC3H12A/IL6/CXCL5/IRF1/RSAD2/F2RL1/RIPK2/IRAK2/CFB/CDC42EP2	11
GO:0031401	positive regulation of protein modification process	1945-09-01	147/3739	4.63509e-05	0.000647237	0.000394438	ZC3H12A/IL6/CSF2/ARRDC3/RIPK2/PLAUR/TNF/EDN1/TCIM	9
GO:0012501	programmed cell death	14/45	361/3739	4.87999e-05	0.000657313	0.000400578	ZC3H12A/NR4A1/IL6/IRF1/CSF2/IL1A/SGK1/RIPK2/BCL2A1/PLAUR/PPP1R15A/CCL5/TNF/TCIM	14
GO:0002764	immune response-regulating signaling pathway	1945-06-01	57/3739	4.94056e-05	0.000657313	0.000400578	NFKBIZ/ZC3H12A/IRF1/RSAD2/RIPK2/IRAK2	6
GO:0022407	regulation of cell-cell adhesion	1945-06-01	57/3739	4.94056e-05	0.000657313	0.000400578	NFKBIZ/ZC3H12A/IL6/IRF1/RIPK2/PLAUR	6
GO:0002821	positive regulation of adaptive immune response	1945-04-01	18/3739	4.95681e-05	0.000657313	0.000400578	NFKBIZ/IL1B/RSAD2/RIPK2	4
GO:0050708	regulation of protein secretion	1945-05-01	35/3739	4.99081e-05	0.000657313	0.000400578	IL6/IL1A/RSAD2/F2RL1/CCL5	5
GO:0009607	response to biotic stimulus	1945-11-01	230/3739	5.90753e-05	0.000769306	0.000468829	IFNAR2/ZC3H12A/IL6/CXCL5/IRF1/RSAD2/F2RL1/RIPK2/IRAK2/CFB/CDC42EP2	11
GO:0071219	cellular response to molecule of bacterial origin	1945-05-01	37/3739	6.5824e-05	0.000847667	0.000516584	ZC3H12A/IL6/CXCL5/RIPK2/IRAK2	5
GO:2001141	regulation of RNA biosynthetic process	15/45	422/3739	6.69985e-05	0.000853311	0.000520023	CREB1/ZC3H12A/NR4A1/IL6/CXCL8/DNAJB1/IRF1/CSF2/IL1A/HEY1/RIPK2/IRAK2/TNF/EDN1/TCIM	15
GO:0040017	positive regulation of locomotion	1945-07-01	88/3739	6.90531e-05	0.000867225	0.000528503	CCL20/ZC3H12A/CXCL8/F2RL1/CCL5/EDN1/RAB25	7
GO:0040011	locomotion	1945-10-01	193/3739	6.95875e-05	0.000867225	0.000528503	CCL20/ZC3H12A/NR4A1/CXCL8/CXCL5/ARRDC3/F2RL1/CCL5/EDN1/RAB25	10
GO:0050776	regulation of immune response	1945-08-01	121/3739	7.53189e-05	0.000902773	0.000550166	NFKBIZ/ZC3H12A/IRF1/IL1B/RSAD2/RIPK2/IRAK2/CFB	8
GO:0032774	RNA biosynthetic process	16/45	480/3739	7.68591e-05	0.000902773	0.000550166	CREB1/GTF2B/ZC3H12A/NR4A1/IL6/CXCL8/DNAJB1/IRF1/CSF2/IL1A/HEY1/RIPK2/IRAK2/TNF/EDN1/TCIM	16
GO:0008277	regulation of G protein-coupled receptor signaling pathway	1945-04-01	20/3739	7.71135e-05	0.000902773	0.000550166	RGS2/CXCL8/ARRDC3/EDN1	4
GO:0032612	interleukin-1 production	1945-04-01	20/3739	7.71135e-05	0.000902773	0.000550166	ZC3H12A/IL6/F2RL1/RIPK2	4
GO:0032652	regulation of interleukin-1 production	1945-04-01	20/3739	7.71135e-05	0.000902773	0.000550166	ZC3H12A/IL6/F2RL1/RIPK2	4
GO:0045580	regulation of T cell differentiation	1945-04-01	20/3739	7.71135e-05	0.000902773	0.000550166	NFKBIZ/ZC3H12A/IRF1/RIPK2	4
GO:0008219	cell death	14/45	384/3739	9.69529e-05	0.00112368	0.000684794	ZC3H12A/NR4A1/IL6/IRF1/CSF2/IL1A/SGK1/RIPK2/BCL2A1/PLAUR/PPP1R15A/CCL5/TNF/TCIM	14
GO:0042127	regulation of cell population proliferation	1945-10-01	201/3739	9.82623e-05	0.00112758	0.000687171	MARCKSL1/NR4A1/IL6/IRF1/CSF2/IL1A/RIPK2/CCL5/EDN1/RAB25	10
GO:0051090	regulation of DNA-binding transcription factor activity	1945-06-01	65/3739	0.000104634	0.00118893	0.000724558	ZC3H12A/IL6/RIPK2/IRAK2/TNF/EDN1	6
GO:0031347	regulation of defense response	1945-08-01	127/3739	0.00010632	0.00119635	0.00072908	NFKBIZ/ZC3H12A/IL6/IRF1/RSAD2/RIPK2/IRAK2/TNF	8
GO:0051094	positive regulation of developmental process	1945-09-01	164/3739	0.000109513	0.00122043	0.000743755	NFKBIZ/CREB1/ZC3H12A/IL6/CXCL8/CSF2/IL1A/RIPK2/EDN1	9
GO:0046903	secretion	1945-08-01	128/3739	0.000112394	0.00124062	0.000756054	IL6/IL1A/RSAD2/F2RL1/CCL5/NOS2/TNF/EDN1	8
GO:1903037	regulation of leukocyte cell-cell adhesion	1945-05-01	42/3739	0.000122833	0.00133243	0.000812005	NFKBIZ/ZC3H12A/IL6/IRF1/RIPK2	5
GO:0043410	positive regulation of MAPK cascade	1945-06-01	67/3739	0.000124161	0.00133243	0.000812005	ZC3H12A/IL6/F2RL1/RIPK2/TNF/EDN1	6
GO:1903530	regulation of secretion by cell	1945-06-01	67/3739	0.000124161	0.00133243	0.000812005	IL6/IL1A/RSAD2/F2RL1/CCL5/EDN1	6
GO:0071216	cellular response to biotic stimulus	1945-05-01	43/3739	0.000137756	0.00146477	0.000892655	ZC3H12A/IL6/CXCL5/RIPK2/IRAK2	5
GO:0048468	cell development	13/45	348/3739	0.000145386	0.00150412	0.000916636	NFKBIZ/ZC3H12A/RND1/IL6/IRF1/CSF2/IL1A/RSAD2/F2RL1/RIPK2/EDN1/TCIM/RAB25	13
GO:0051607	defense response to virus	1945-06-01	69/3739	0.000146481	0.00150412	0.000916636	IFNAR2/ZC3H12A/IL6/IRF1/RSAD2/F2RL1	6
GO:0140546	defense response to symbiont	1945-06-01	69/3739	0.000146481	0.00150412	0.000916636	IFNAR2/ZC3H12A/IL6/IRF1/RSAD2/F2RL1	6
GO:0098609	cell-cell adhesion	1945-07-01	99/3739	0.000146648	0.00150412	0.000916636	NFKBIZ/ZC3H12A/IL6/ICAM1/IRF1/RIPK2/PLAUR	7
GO:0035556	intracellular signal transduction	14/45	400/3739	0.000151435	0.00152584	0.000929874	RCAN1/CCL20/ZC3H12A/RND1/IL6/CXCL8/ARRDC3/F2RL1/RIPK2/PLAUR/IRAK2/TNF/EDN1/TCIM	14
GO:0002366	leukocyte activation involved in immune response	1945-05-01	44/3739	0.000154032	0.00152584	0.000929874	NFKBIZ/ZC3H12A/IL6/F2RL1/RIPK2	5
GO:0007249	I-kappaB kinase/NF-kappaB signaling	1945-05-01	44/3739	0.000154032	0.00152584	0.000929874	ZC3H12A/F2RL1/RIPK2/IRAK2/EDN1	5
GO:0032496	response to lipopolysaccharide	1945-05-01	44/3739	0.000154032	0.00152584	0.000929874	ZC3H12A/IL6/CXCL5/RIPK2/IRAK2	5
GO:0046649	lymphocyte activation	1945-07-01	100/3739	0.000156271	0.0015349	0.000935395	NFKBIZ/ZC3H12A/IL6/IRF1/RSAD2/F2RL1/RIPK2	7
GO:0050863	regulation of T cell activation	1945-05-01	45/3739	0.000171742	0.00167268	0.00101936	NFKBIZ/ZC3H12A/IL6/IRF1/RIPK2	5
GO:0002534	cytokine production involved in inflammatory response	1945-03-01	3739-10-01	0.000184367	0.00170945	0.00104177	ZC3H12A/IL6/NOS2	3
GO:0032729	positive regulation of type II interferon production	1945-03-01	3739-10-01	0.000184367	0.00170945	0.00104177	IL1B/F2RL1/RIPK2	3
GO:0032757	positive regulation of interleukin-8 production	1945-03-01	3739-10-01	0.000184367	0.00170945	0.00104177	IL6/F2RL1/NOS2	3
GO:1900015	regulation of cytokine production involved in inflammatory response	1945-03-01	3739-10-01	0.000184367	0.00170945	0.00104177	ZC3H12A/IL6/NOS2	3
GO:1990868	response to chemokine	1945-03-01	3739-10-01	0.000184367	0.00170945	0.00104177	ZC3H12A/CCL5/EDN1	3
GO:1990869	cellular response to chemokine	1945-03-01	3739-10-01	0.000184367	0.00170945	0.00104177	ZC3H12A/CCL5/EDN1	3
GO:0070661	leukocyte proliferation	1945-05-01	46/3739	0.000190969	0.00175661	0.00107051	IL6/IRF1/CSF2/F2RL1/RIPK2	5
GO:0045619	regulation of lymphocyte differentiation	1945-04-01	25/3739	0.000192676	0.00175836	0.00107157	NFKBIZ/ZC3H12A/IRF1/RIPK2	4
GO:0045597	positive regulation of cell differentiation	1945-07-01	104/3739	0.000200037	0.00181127	0.00110382	NFKBIZ/CREB1/ZC3H12A/IL6/CSF2/RIPK2/EDN1	7
GO:0060326	cell chemotaxis	1945-05-01	47/3739	0.000211798	0.0019029	0.00115966	CCL20/NR4A1/CXCL8/CXCL5/CCL5	5
GO:0002237	response to molecule of bacterial origin	1945-05-01	48/3739	0.000234319	0.0020731	0.00126339	ZC3H12A/IL6/CXCL5/RIPK2/IRAK2	5
GO:0007159	leukocyte cell-cell adhesion	1945-05-01	48/3739	0.000234319	0.0020731	0.00126339	NFKBIZ/ZC3H12A/IL6/IRF1/RIPK2	5
GO:0006355	regulation of DNA-templated transcription	14/45	417/3739	0.000237013	0.00208104	0.00126823	CREB1/ZC3H12A/NR4A1/IL6/DNAJB1/IRF1/CSF2/IL1A/HEY1/RIPK2/IRAK2/TNF/EDN1/TCIM	14
GO:1903506	regulation of nucleic acid-templated transcription	14/45	418/3739	0.000243151	0.00209565	0.00127713	CREB1/ZC3H12A/NR4A1/IL6/DNAJB1/IRF1/CSF2/IL1A/HEY1/RIPK2/IRAK2/TNF/EDN1/TCIM	14
GO:0006351	DNA-templated transcription	15/45	472/3739	0.000243195	0.00209565	0.00127713	CREB1/GTF2B/ZC3H12A/NR4A1/IL6/DNAJB1/IRF1/CSF2/IL1A/HEY1/RIPK2/IRAK2/TNF/EDN1/TCIM	15
GO:0043066	negative regulation of apoptotic process	1945-08-01	143/3739	0.000244101	0.00209565	0.00127713	ZC3H12A/NR4A1/IL6/CSF2/BCL2A1/PLAUR/CCL5/TCIM	8
GO:0097659	nucleic acid-templated transcription	15/45	473/3739	0.00024906	0.00209598	0.00127733	CREB1/GTF2B/ZC3H12A/NR4A1/IL6/DNAJB1/IRF1/CSF2/IL1A/HEY1/RIPK2/IRAK2/TNF/EDN1/TCIM	15
GO:0032637	interleukin-8 production	1945-03-01	3739-11-01	0.000251373	0.00209598	0.00127733	IL6/F2RL1/NOS2	3
GO:0032677	regulation of interleukin-8 production	1945-03-01	3739-11-01	0.000251373	0.00209598	0.00127733	IL6/F2RL1/NOS2	3
GO:0036230	granulocyte activation	1945-03-01	3739-11-01	0.000251373	0.00209598	0.00127733	CXCL8/CXCL5/F2RL1	3
GO:0001934	positive regulation of protein phosphorylation	1945-07-01	109/3739	0.000268207	0.00222037	0.00135314	IL6/CSF2/RIPK2/PLAUR/TNF/EDN1/TCIM	7
GO:0051252	regulation of RNA metabolic process	15/45	477/3739	0.000273778	0.00225042	0.00137145	CREB1/ZC3H12A/NR4A1/IL6/CXCL8/DNAJB1/IRF1/CSF2/IL1A/HEY1/RIPK2/IRAK2/TNF/EDN1/TCIM	15
GO:0032940	secretion by cell	1945-07-01	110/3739	0.000283862	0.00227641	0.00138729	IL6/IL1A/RSAD2/F2RL1/CCL5/NOS2/EDN1	7
GO:0009306	protein secretion	1945-05-01	50/3739	0.000284797	0.00227641	0.00138729	IL6/IL1A/RSAD2/F2RL1/CCL5	5
GO:0035592	establishment of protein localization to extracellular region	1945-05-01	50/3739	0.000284797	0.00227641	0.00138729	IL6/IL1A/RSAD2/F2RL1/CCL5	5
GO:0071692	protein localization to extracellular region	1945-05-01	50/3739	0.000284797	0.00227641	0.00138729	IL6/IL1A/RSAD2/F2RL1/CCL5	5
GO:0045595	regulation of cell differentiation	1945-09-01	187/3739	0.000298775	0.00237178	0.00144541	NFKBIZ/CREB1/ZC3H12A/IL6/IRF1/CSF2/RIPK2/EDN1/TCIM	9
GO:0009615	response to virus	1945-06-01	79/3739	0.000310373	0.00243548	0.00148423	IFNAR2/ZC3H12A/IL6/IRF1/RSAD2/F2RL1	6
GO:0007155	cell adhesion	1945-09-01	188/3739	0.000311002	0.00243548	0.00148423	NFKBIZ/ZC3H12A/RND1/IL6/CXCL8/ICAM1/IRF1/RIPK2/PLAUR	9
GO:0009967	positive regulation of signal transduction	1945-10-01	232/3739	0.000323147	0.0025136	0.00153184	ZC3H12A/IL6/ARRDC3/RSAD2/F2RL1/RIPK2/PLAUR/TNF/EDN1/TCIM	10
GO:0032602	chemokine production	1945-03-01	3739-12-01	0.000332346	0.00255092	0.00155458	IL6/F2RL1/RIPK2	3
GO:0032642	regulation of chemokine production	1945-03-01	3739-12-01	0.000332346	0.00255092	0.00155458	IL6/F2RL1/RIPK2	3
GO:0043069	negative regulation of programmed cell death	1945-08-01	150/3739	0.000339137	0.00256902	0.00156561	ZC3H12A/NR4A1/IL6/CSF2/BCL2A1/PLAUR/CCL5/TCIM	8
GO:0045087	innate immune response	1945-08-01	150/3739	0.000339137	0.00256902	0.00156561	IFNAR2/IRF1/RSAD2/F2RL1/RIPK2/IRAK2/CFB/CDC42EP2	8
GO:0140352	export from cell	1945-07-01	115/3739	0.000373594	0.00280789	0.00171118	IL6/IL1A/RSAD2/F2RL1/CCL5/NOS2/EDN1	7
GO:0023061	signal release	1945-05-01	53/3739	0.000375516	0.00280789	0.00171118	IL6/F2RL1/CCL5/NOS2/EDN1	5
GO:0030335	positive regulation of cell migration	1945-06-01	82/3739	0.000380559	0.00282533	0.00172181	CCL20/ZC3H12A/F2RL1/CCL5/EDN1/RAB25	6
GO:0050793	regulation of developmental process	1945-12-01	332/3739	0.000382724	0.00282533	0.00172181	NFKBIZ/CREB1/ZC3H12A/IL6/CXCL8/IRF1/CSF2/IL1A/RIPK2/TNF/EDN1/TCIM	12
GO:0009968	negative regulation of signal transduction	1945-09-01	194/3739	0.00039345	0.00287928	0.00175469	RCAN1/ZC3H12A/RGS2/CXCL8/CSF2/ARRDC3/HEY1/PLAUR/TCIM	9
GO:0031399	regulation of protein modification process	1945-10-01	238/3739	0.000397485	0.00287928	0.00175469	ZC3H12A/IL6/CSF2/ARRDC3/RIPK2/PLAUR/PPP1R15A/TNF/EDN1/TCIM	10
GO:0042981	regulation of apoptotic process	1945-10-01	238/3739	0.000397485	0.00287928	0.00175469	ZC3H12A/NR4A1/IL6/CSF2/RIPK2/BCL2A1/PLAUR/CCL5/TNF/TCIM	10
GO:0051223	regulation of protein transport	1945-06-01	83/3739	0.000406532	0.00292653	0.00178348	ZC3H12A/IL6/IL1A/RSAD2/F2RL1/CCL5	6
GO:0042327	positive regulation of phosphorylation	1945-07-01	117/3739	0.000415323	0.00297135	0.0018108	IL6/CSF2/RIPK2/PLAUR/TNF/EDN1/TCIM	7
GO:0040012	regulation of locomotion	1945-08-01	155/3739	0.000424093	0.00299709	0.00182648	CCL20/ZC3H12A/CXCL8/ARRDC3/F2RL1/CCL5/EDN1/RAB25	8
GO:1902533	positive regulation of intracellular signal transduction	1945-08-01	155/3739	0.000424093	0.00299709	0.00182648	ZC3H12A/IL6/ARRDC3/F2RL1/RIPK2/TNF/EDN1/TCIM	8
GO:0032731	positive regulation of interleukin-1 beta production	1945-03-01	13/3739	0.000428419	0.00300932	0.00183393	IL6/F2RL1/RIPK2	3
GO:0048585	negative regulation of response to stimulus	1945-10-01	243/3739	0.000469939	0.00328108	0.00199955	RCAN1/ZC3H12A/RGS2/CXCL8/CSF2/ARRDC3/HEY1/PLAUR/TCIM/RNF169	10
GO:0001525	angiogenesis	1945-06-01	86/3739	0.000492873	0.0034206	0.00208457	ZC3H12A/NR4A1/CXCL8/IL1A/HEY1/EDN1	6
GO:0070663	regulation of leukocyte proliferation	1945-04-01	32/3739	0.000515043	0.00355318	0.00216538	IL6/IRF1/CSF2/RIPK2	4
GO:2000147	positive regulation of cell motility	1945-06-01	87/3739	0.000524631	0.00359791	0.00219263	CCL20/ZC3H12A/F2RL1/CCL5/EDN1/RAB25	6
GO:0043067	regulation of programmed cell death	1945-10-01	248/3739	0.000553144	0.00377114	0.0022982	ZC3H12A/NR4A1/IL6/CSF2/RIPK2/BCL2A1/PLAUR/CCL5/TNF/TCIM	10
GO:0010647	positive regulation of cell communication	1945-10-01	249/3739	0.000571181	0.00384883	0.00234555	ZC3H12A/IL6/ARRDC3/RSAD2/F2RL1/RIPK2/PLAUR/TNF/EDN1/TCIM	10
GO:0023056	positive regulation of signaling	1945-10-01	249/3739	0.000571181	0.00384883	0.00234555	ZC3H12A/IL6/ARRDC3/RSAD2/F2RL1/RIPK2/PLAUR/TNF/EDN1/TCIM	10
GO:0070201	regulation of establishment of protein localization	1945-06-01	89/3739	0.000592931	0.00396763	0.00241795	ZC3H12A/IL6/IL1A/RSAD2/F2RL1/CCL5	6
GO:0060548	negative regulation of cell death	1945-08-01	163/3739	0.000595658	0.00396763	0.00241795	ZC3H12A/NR4A1/IL6/CSF2/BCL2A1/PLAUR/CCL5/TCIM	8
GO:0010648	negative regulation of cell communication	1945-09-01	208/3739	0.000658187	0.00434651	0.00264884	RCAN1/ZC3H12A/RGS2/CXCL8/CSF2/ARRDC3/HEY1/PLAUR/TCIM	9
GO:0032732	positive regulation of interleukin-1 production	1945-03-01	15/3739	0.000670174	0.00434651	0.00264884	IL6/F2RL1/RIPK2	3
GO:0070555	response to interleukin-1	1945-03-01	15/3739	0.000670174	0.00434651	0.00264884	ZC3H12A/CXCL8/RIPK2	3
GO:0051249	regulation of lymphocyte activation	1945-05-01	60/3739	0.00067129	0.00434651	0.00264884	NFKBIZ/ZC3H12A/IL6/IRF1/RIPK2	5
GO:1903706	regulation of hemopoiesis	1945-05-01	60/3739	0.00067129	0.00434651	0.00264884	NFKBIZ/ZC3H12A/IRF1/RIPK2/TCIM	5
GO:0023057	negative regulation of signaling	1945-09-01	209/3739	0.000681665	0.00438917	0.00267484	RCAN1/ZC3H12A/RGS2/CXCL8/CSF2/ARRDC3/HEY1/PLAUR/TCIM	9
GO:0050900	leukocyte migration	1945-05-01	61/3739	0.000724716	0.00464058	0.00282806	CCL20/CXCL8/CXCL5/F2RL1/CCL5	5
GO:0007186	G protein-coupled receptor signaling pathway	1945-06-01	93/3739	0.00075021	0.0047309	0.0028831	RGS2/CXCL8/ARRDC3/F2RL1/CCL5/EDN1	6
GO:0010562	positive regulation of phosphorus metabolic process	1945-07-01	129/3739	0.000751066	0.0047309	0.0028831	IL6/CSF2/RIPK2/PLAUR/TNF/EDN1/TCIM	7
GO:0045937	positive regulation of phosphate metabolic process	1945-07-01	129/3739	0.000751066	0.0047309	0.0028831	IL6/CSF2/RIPK2/PLAUR/TNF/EDN1/TCIM	7
GO:0001932	regulation of protein phosphorylation	1945-08-01	169/3739	0.0007583	0.00475064	0.00289513	ZC3H12A/IL6/CSF2/RIPK2/PLAUR/TNF/EDN1/TCIM	8
GO:0016477	cell migration	1945-09-01	214/3739	0.000809644	0.0050423	0.00307287	CCL20/ZC3H12A/NR4A1/CXCL8/CXCL5/F2RL1/CCL5/EDN1/RAB25	9
GO:0034605	cellular response to heat	1945-03-01	16/3739	0.000817905	0.0050423	0.00307287	DNAJB1/IL1A/TCIM	3
GO:0050852	T cell receptor signaling pathway	1945-03-01	16/3739	0.000817905	0.0050423	0.00307287	NFKBIZ/ZC3H12A/RIPK2	3
GO:0060284	regulation of cell development	1945-06-01	95/3739	0.000840101	0.00515173	0.00313956	NFKBIZ/ZC3H12A/IL6/IRF1/RIPK2/TCIM	6
GO:0019220	regulation of phosphate metabolic process	1945-09-01	216/3739	0.000866071	0.00525537	0.00320272	ZC3H12A/IL6/CSF2/RIPK2/PLAUR/PPP1R15A/TNF/EDN1/TCIM	9
GO:0051174	regulation of phosphorus metabolic process	1945-09-01	216/3739	0.000866071	0.00525537	0.00320272	ZC3H12A/IL6/CSF2/RIPK2/PLAUR/PPP1R15A/TNF/EDN1/TCIM	9
GO:0031325	positive regulation of cellular metabolic process	14/45	473/3739	0.000880028	0.00531225	0.00323738	CREB1/ZC3H12A/NR4A1/IL6/CXCL8/IRF1/CSF2/IL1A/F2RL1/RIPK2/PLAUR/TNF/EDN1/TCIM	14
GO:0002274	myeloid leukocyte activation	1945-04-01	37/3739	0.000905323	0.00543663	0.00331318	CXCL8/CXCL5/CSF2/F2RL1	4
GO:1902531	regulation of intracellular signal transduction	1945-10-01	266/3739	0.000961471	0.00574405	0.00350053	RCAN1/ZC3H12A/IL6/ARRDC3/F2RL1/RIPK2/PLAUR/TNF/EDN1/TCIM	10
GO:0050851	antigen receptor-mediated signaling pathway	1945-03-01	17/3739	0.000984836	0.00585346	0.00356721	NFKBIZ/ZC3H12A/RIPK2	3
GO:0043408	regulation of MAPK cascade	1945-06-01	98/3739	0.000990337	0.00585613	0.00356883	ZC3H12A/IL6/F2RL1/RIPK2/TNF/EDN1	6
GO:0002221	pattern recognition receptor signaling pathway	1945-04-01	38/3739	0.00100299	0.00587106	0.00357793	IRF1/RSAD2/RIPK2/IRAK2	4
GO:0002758	innate immune response-activating signaling pathway	1945-04-01	38/3739	0.00100299	0.00587106	0.00357793	IRF1/RSAD2/RIPK2/IRAK2	4
GO:0010941	regulation of cell death	1945-10-01	268/3739	0.00101924	0.0059362	0.00361763	ZC3H12A/NR4A1/IL6/CSF2/RIPK2/BCL2A1/PLAUR/CCL5/TNF/TCIM	10
GO:0048514	blood vessel morphogenesis	1945-06-01	99/3739	0.00104477	0.00605444	0.00368968	ZC3H12A/NR4A1/CXCL8/IL1A/HEY1/EDN1	6
GO:0051091	positive regulation of DNA-binding transcription factor activity	1945-04-01	39/3739	0.00110786	0.00638812	0.00389303	IL6/RIPK2/TNF/EDN1	4
GO:0050731	positive regulation of peptidyl-tyrosine phosphorylation	1945-03-01	18/3739	0.00117189	0.00672386	0.00409764	IL6/CSF2/RIPK2	3
GO:0002694	regulation of leukocyte activation	1945-05-01	68/3739	0.00119281	0.00681017	0.00415025	NFKBIZ/ZC3H12A/IL6/IRF1/RIPK2	5
GO:0022409	positive regulation of cell-cell adhesion	1945-04-01	40/3739	0.00122021	0.00693246	0.00422477	NFKBIZ/IL6/RIPK2/PLAUR	4
GO:0051172	negative regulation of nitrogen compound metabolic process	1945-11-01	328/3739	0.00133096	0.00752478	0.00458574	ZC3H12A/NR4A1/IL6/DNAJB1/IRF1/CSF2/HEY1/PLAUR/PPP1R15A/EDN1/RNF169	11
GO:0050921	positive regulation of chemotaxis	1945-03-01	19/3739	0.00137995	0.00776389	0.00473146	CXCL8/F2RL1/CCL5	3
GO:0009892	negative regulation of metabolic process	13/45	444/3739	0.00158027	0.00880108	0.00536354	ZC3H12A/NR4A1/IL6/CXCL8/DNAJB1/IRF1/CSF2/ARRDC3/HEY1/PLAUR/PPP1R15A/EDN1/RNF169	13
GO:1902105	regulation of leukocyte differentiation	1945-04-01	43/3739	0.00160496	0.00880108	0.00536354	NFKBIZ/ZC3H12A/IRF1/RIPK2	4
GO:0032640	tumor necrosis factor production	1945-03-01	20/3739	0.00160986	0.00880108	0.00536354	ZC3H12A/IL6/RIPK2	3
GO:0032680	regulation of tumor necrosis factor production	1945-03-01	20/3739	0.00160986	0.00880108	0.00536354	ZC3H12A/IL6/RIPK2	3
GO:0071706	tumor necrosis factor superfamily cytokine production	1945-03-01	20/3739	0.00160986	0.00880108	0.00536354	ZC3H12A/IL6/RIPK2	3
GO:1903555	regulation of tumor necrosis factor superfamily cytokine production	1945-03-01	20/3739	0.00160986	0.00880108	0.00536354	ZC3H12A/IL6/RIPK2	3
GO:0045944	positive regulation of transcription by RNA polymerase II	1945-07-01	148/3739	0.0016912	0.00920237	0.0056081	CREB1/ZC3H12A/NR4A1/IL6/IRF1/IL1A/EDN1	7
GO:0006366	transcription by RNA polymerase II	1945-10-01	287/3739	0.00172561	0.00934573	0.00569546	CREB1/GTF2B/ZC3H12A/NR4A1/IL6/DNAJB1/IRF1/IL1A/HEY1/EDN1	10
GO:0071396	cellular response to lipid	1945-05-01	74/3739	0.00174705	0.00941783	0.0057394	ZC3H12A/IL6/CXCL5/RIPK2/IRAK2	5
GO:0042325	regulation of phosphorylation	1945-08-01	193/3739	0.00180455	0.00968273	0.00590083	ZC3H12A/IL6/CSF2/RIPK2/PLAUR/TNF/EDN1/TCIM	8
GO:0048870	cell motility	1945-09-01	240/3739	0.0018328	0.00978899	0.00596559	CCL20/ZC3H12A/NR4A1/CXCL8/CXCL5/F2RL1/CCL5/EDN1/RAB25	9
GO:0050865	regulation of cell activation	1945-05-01	75/3739	0.00185519	0.00986315	0.00601079	NFKBIZ/ZC3H12A/IL6/IRF1/RIPK2	5
GO:0000165	MAPK cascade	1945-06-01	111/3739	0.00189469	0.0100272	0.00611074	ZC3H12A/IL6/F2RL1/RIPK2/TNF/EDN1	6
GO:0051247	positive regulation of protein metabolic process	1945-09-01	243/3739	0.00199878	0.01053	0.00641715	ZC3H12A/IL6/CSF2/ARRDC3/RIPK2/PLAUR/TNF/EDN1/TCIM	9
GO:0002218	activation of innate immune response	1945-04-01	46/3739	0.00206718	0.010841	0.00660672	IRF1/RSAD2/RIPK2/IRAK2	4
GO:0006468	protein phosphorylation	1945-09-01	245/3739	0.00211603	0.0109183	0.00665381	ZC3H12A/IL6/CSF2/RIPK2/PLAUR/IRAK2/TNF/EDN1/TCIM	9
GO:0035150	regulation of tube size	1945-03-01	22/3739	0.00213844	0.0109183	0.00665381	NPPC/F2RL1/EDN1	3
GO:0035296	regulation of tube diameter	1945-03-01	22/3739	0.00213844	0.0109183	0.00665381	NPPC/F2RL1/EDN1	3
GO:0045766	positive regulation of angiogenesis	1945-03-01	22/3739	0.00213844	0.0109183	0.00665381	ZC3H12A/CXCL8/IL1A	3
GO:0097746	blood vessel diameter maintenance	1945-03-01	22/3739	0.00213844	0.0109183	0.00665381	NPPC/F2RL1/EDN1	3
GO:1904018	positive regulation of vasculature development	1945-03-01	22/3739	0.00213844	0.0109183	0.00665381	ZC3H12A/CXCL8/IL1A	3
GO:0009617	response to bacterium	1945-05-01	78/3739	0.0022092	0.0112301	0.00684383	ZC3H12A/IL6/CXCL5/RIPK2/IRAK2	5
GO:0010605	negative regulation of macromolecule metabolic process	1945-12-01	405/3739	0.00227102	0.0114444	0.00697445	ZC3H12A/NR4A1/IL6/CXCL8/DNAJB1/IRF1/CSF2/HEY1/PLAUR/PPP1R15A/EDN1/RNF169	12
GO:0001568	blood vessel development	1945-06-01	115/3739	0.00227111	0.0114444	0.00697445	ZC3H12A/NR4A1/CXCL8/IL1A/HEY1/EDN1	6
GO:0001959	regulation of cytokine-mediated signaling pathway	1945-03-01	23/3739	0.00243862	0.0120784	0.00736083	RIPK2/IRAK2/EDN1	3
GO:0009408	response to heat	1945-03-01	23/3739	0.00243862	0.0120784	0.00736083	DNAJB1/IL1A/TCIM	3
GO:0019079	viral genome replication	1945-03-01	23/3739	0.00243862	0.0120784	0.00736083	ZC3H12A/CXCL8/RSAD2	3
GO:0019722	calcium-mediated signaling	1945-03-01	23/3739	0.00243862	0.0120784	0.00736083	RCAN1/CCL20/EDN1	3
GO:0051130	positive regulation of cellular component organization	1945-07-01	158/3739	0.0024644	0.0121542	0.007407	IL6/CSF2/IL1A/F2RL1/PLAUR/TNF/EDN1	7
GO:0006357	regulation of transcription by RNA polymerase II	1945-09-01	251/3739	0.00250138	0.0122325	0.00745471	CREB1/ZC3H12A/NR4A1/IL6/DNAJB1/IRF1/IL1A/HEY1/EDN1	9
GO:0051049	regulation of transport	1945-09-01	251/3739	0.00250138	0.0122325	0.00745471	ZC3H12A/IL6/IL1A/RSAD2/F2RL1/CCL5/TNF/EDN1/RAB25	9
GO:0001944	vasculature development	1945-06-01	119/3739	0.00270172	0.0131567	0.00801794	ZC3H12A/NR4A1/CXCL8/IL1A/HEY1/EDN1	6
GO:0002831	regulation of response to biotic stimulus	1945-05-01	82/3739	0.00275512	0.0133462	0.00813342	ZC3H12A/IRF1/RSAD2/RIPK2/IRAK2	5
GO:0070665	positive regulation of leukocyte proliferation	1945-03-01	24/3739	0.00276367	0.0133462	0.00813342	IL6/CSF2/RIPK2	3
GO:0080134	regulation of response to stress	1945-09-01	259/3739	0.00310073	0.0148536	0.00905205	NFKBIZ/ZC3H12A/IL6/IRF1/RSAD2/RIPK2/IRAK2/TNF/RNF169	9
GO:0042129	regulation of T cell proliferation	1945-03-01	25/3739	0.00311425	0.0148536	0.00905205	IL6/IRF1/RIPK2	3
GO:0046883	regulation of hormone secretion	1945-03-01	25/3739	0.00311425	0.0148536	0.00905205	IL6/CCL5/EDN1	3
GO:0035239	tube morphogenesis	1945-06-01	124/3739	0.00332348	0.0157865	0.0096206	ZC3H12A/NR4A1/CXCL8/IL1A/HEY1/EDN1	6

## Sheet: enriched GO terms 24h
ID	Description	GeneRatio	BgRatio	p value	p.adjust	qvalue	geneID	Count
GO:0002376	immune system process	53/118	382/3738	3.39611e-23	5.07379e-20	3.90731e-20	IFNAR2/NFKBIZ/MX2/MX1/NMI/CCL20/IFI6/S100A8/S100A9/ZC3H12A/OLR1/CLEC7A/IL6/TIFA/CXCL8/CXCL5/SHFL/C3/IRF1/CSF2/IL1A/IL1B/RSAD2/CGAS/F2RL1/EDNRB/CASP4/TRIM21/CD40/RIPK2/PIGR/ISG15/OAS2/LIF/PSMB10/LPO/CCL5/CCL2/LGALS9/CXCL16/TMEM106A/IRAK2/TREX1/LTF/PSMB8/PSMB9/CFB/C2/TNF/JSP.1/FTH1/CDC42EP2/TCIM	53
GO:0006955	immune response	43/118	250/3738	3.7311e-22	2.78713e-19	2.14636e-19	IFNAR2/NFKBIZ/MX2/MX1/NMI/IFI6/S100A8/S100A9/ZC3H12A/CLEC7A/IL6/TIFA/CXCL5/SHFL/C3/IRF1/CSF2/IL1A/IL1B/RSAD2/CGAS/F2RL1/CASP4/TRIM21/CD40/RIPK2/PIGR/ISG15/OAS2/LIF/LPO/CXCL16/TMEM106A/IRAK2/TREX1/LTF/CFB/C2/TNF/JSP.1/FTH1/CDC42EP2/TCIM	43
GO:0006952	defense response	43/118	265/3738	4.18706e-21	2.08516e-18	1.60578e-18	IFNAR2/NFKBIZ/MX2/MX1/NMI/IFI6/S100A8/S100A9/ZC3H12A/CLEC7A/IL6/TIFA/CXCL5/SHFL/C3/IRF1/IL1A/IL1B/RSAD2/PTGES/CGAS/F2RL1/CASP4/TRIM21/RIPK2/ISG15/PTGS2/OAS2/LPO/NOS2/CXCL16/CALCOCO2/TMEM106A/IRAK2/TREX1/LTF/CFB/C2/TNF/SAA3/CDC42EP2/LAP/DEFB1	43
GO:0098542	defense response to other organism	35/118	188/3738	5.28971e-19	1.97571e-16	1.52149e-16	IFNAR2/MX2/MX1/NMI/IFI6/S100A8/S100A9/ZC3H12A/CLEC7A/IL6/TIFA/CXCL5/SHFL/C3/IRF1/RSAD2/CGAS/F2RL1/CASP4/TRIM21/RIPK2/ISG15/OAS2/LPO/CXCL16/CALCOCO2/TMEM106A/IRAK2/TREX1/LTF/CFB/C2/CDC42EP2/LAP/DEFB1	35
GO:0044419	biological process involved in interspecies interaction between organisms	39/118	260/3738	9.23411e-18	2.75915e-15	2.12482e-15	IFNAR2/CLDN1/MX2/MX1/NMI/IFI6/S100A8/S100A9/ZC3H12A/CLEC7A/IL6/TIFA/CXCL8/CXCL5/SHFL/C3/IRF1/RSAD2/CGAS/F2RL1/CASP4/TRIM21/RIPK2/ISG15/OAS2/LPO/CCL2/CXCL16/CALCOCO2/TMEM106A/IRAK2/TREX1/LTF/CFB/C2/TRIM38/CDC42EP2/LAP/DEFB1	39
GO:0043207	response to external biotic stimulus	36/118	227/3738	3.74747e-17	7.99818e-15	6.15938e-15	IFNAR2/MX2/MX1/NMI/IFI6/S100A8/S100A9/ZC3H12A/CLEC7A/IL6/TIFA/CXCL5/SHFL/C3/IRF1/RSAD2/CGAS/F2RL1/CASP4/TRIM21/RIPK2/ISG15/OAS2/LPO/CCL2/CXCL16/CALCOCO2/TMEM106A/IRAK2/TREX1/LTF/CFB/C2/CDC42EP2/LAP/DEFB1	36
GO:0051707	response to other organism	36/118	227/3738	3.74747e-17	7.99818e-15	6.15938e-15	IFNAR2/MX2/MX1/NMI/IFI6/S100A8/S100A9/ZC3H12A/CLEC7A/IL6/TIFA/CXCL5/SHFL/C3/IRF1/RSAD2/CGAS/F2RL1/CASP4/TRIM21/RIPK2/ISG15/OAS2/LPO/CCL2/CXCL16/CALCOCO2/TMEM106A/IRAK2/TREX1/LTF/CFB/C2/CDC42EP2/LAP/DEFB1	36
GO:0009607	response to biotic stimulus	36/118	234/3738	1.04536e-16	1.95221e-14	1.50339e-14	IFNAR2/MX2/MX1/NMI/IFI6/S100A8/S100A9/ZC3H12A/CLEC7A/IL6/TIFA/CXCL5/SHFL/C3/IRF1/RSAD2/CGAS/F2RL1/CASP4/TRIM21/RIPK2/ISG15/OAS2/LPO/CCL2/CXCL16/CALCOCO2/TMEM106A/IRAK2/TREX1/LTF/CFB/C2/CDC42EP2/LAP/DEFB1	36
GO:0009605	response to external stimulus	46/118	412/3738	7.20434e-16	1.19592e-13	9.20976e-14	IFNAR2/NFKBIZ/MX2/MX1/NMI/CCL20/IFI6/S100A8/S100A9/ZC3H12A/CLEC7A/IL6/TIFA/CXCL8/CXCL5/SHFL/C3/IRF1/RSAD2/PTGES/CGAS/F2RL1/EDNRB/CASP4/TRIM21/CD40/RIPK2/ISG15/PTGS2/OAS2/LPO/CCL5/CCL2/CXCL16/CALCOCO2/TMEM106A/IRAK2/TREX1/LTF/CFB/C2/TNF/CDC42EP2/TAP/LAP/DEFB1	46
GO:0045087	innate immune response	28/118	153/3738	5.58256e-15	8.34035e-13	6.42289e-13	IFNAR2/MX2/MX1/NMI/IFI6/S100A8/S100A9/CLEC7A/TIFA/SHFL/C3/IRF1/RSAD2/CGAS/F2RL1/CASP4/TRIM21/RIPK2/ISG15/OAS2/CXCL16/TMEM106A/IRAK2/TREX1/LTF/CFB/C2/CDC42EP2	28
GO:0032101	regulation of response to external stimulus	25/118	178/3738	9.56113e-11	1.29858e-08	1.00003e-08	NFKBIZ/NMI/S100A8/S100A9/ZC3H12A/IL6/TIFA/CXCL8/C3/IRF1/RSAD2/PTGES/CGAS/F2RL1/CASP4/TRIM21/RIPK2/ISG15/PTGS2/CCL5/CCL2/IRAK2/TREX1/LTF/TNF	25
GO:0031347	regulation of defense response	21/118	129/3738	2.27375e-10	2.83082e-08	2.18001e-08	NFKBIZ/NMI/S100A8/S100A9/ZC3H12A/IL6/TIFA/C3/IRF1/RSAD2/PTGES/CGAS/CASP4/TRIM21/RIPK2/ISG15/PTGS2/IRAK2/TREX1/LTF/TNF	21
GO:0034097	response to cytokine	20/118	128/3738	1.37575e-09	1.58106e-07	1.21757e-07	IFNAR2/MX1/NMI/ZC3H12A/IL6/CXCL8/SHFL/IRF1/CSF2/PTGES/CASP4/TRIM21/RIPK2/ISG15/PTGS2/OAS2/CCL5/CXCL16/IRAK2/CDC42EP2	20
GO:0032103	positive regulation of response to external stimulus	18/118	106/3738	2.52343e-09	2.69287e-07	2.07377e-07	NFKBIZ/NMI/S100A8/S100A9/IL6/TIFA/CXCL8/C3/IRF1/RSAD2/CGAS/F2RL1/CASP4/RIPK2/CCL5/IRAK2/LTF/TNF	18
GO:0006954	inflammatory response	18/118	122/3738	2.57324e-08	2.56295e-06	1.97372e-06	NFKBIZ/NMI/S100A8/S100A9/ZC3H12A/CLEC7A/IL6/C3/IL1A/IL1B/PTGES/F2RL1/CASP4/PTGS2/NOS2/IRAK2/TNF/SAA3	18
GO:0031349	positive regulation of defense response	15/118	84/3738	2.99789e-08	2.79928e-06	2.15572e-06	NFKBIZ/NMI/S100A8/S100A9/IL6/TIFA/C3/IRF1/RSAD2/CGAS/CASP4/RIPK2/IRAK2/LTF/TNF	15
GO:0050776	regulation of immune response	18/118	124/3738	3.34577e-08	2.94034e-06	2.26435e-06	NFKBIZ/NMI/ZC3H12A/CLEC7A/TIFA/C3/IRF1/IL1B/RSAD2/CGAS/TRIM21/RIPK2/ISG15/IRAK2/TREX1/LTF/CFB/C2	18
GO:0002682	regulation of immune system process	24/118	219/3738	4.03086e-08	3.34561e-06	2.57645e-06	NFKBIZ/NMI/CCL20/ZC3H12A/CLEC7A/IL6/TIFA/C3/IRF1/IL1B/RSAD2/CGAS/F2RL1/TRIM21/RIPK2/ISG15/CCL5/CCL2/IRAK2/TREX1/LTF/CFB/C2/TCIM	24
GO:0009615	response to virus	14/118	77/3738	7.08543e-08	5.57139e-06	4.29052e-06	IFNAR2/MX2/MX1/IFI6/ZC3H12A/IL6/SHFL/IRF1/RSAD2/CGAS/F2RL1/TRIM21/ISG15/OAS2	14
GO:0071345	cellular response to cytokine stimulus	17/118	118/3738	9.41684e-08	6.51603e-06	5.01798e-06	IFNAR2/MX1/NMI/ZC3H12A/IL6/CXCL8/IRF1/CSF2/PTGES/CASP4/RIPK2/ISG15/PTGS2/OAS2/CCL5/IRAK2/CDC42EP2	17
GO:0051607	defense response to virus	13/118	67/3738	9.59523e-08	6.51603e-06	5.01798e-06	IFNAR2/MX1/IFI6/ZC3H12A/IL6/SHFL/IRF1/RSAD2/CGAS/F2RL1/TRIM21/ISG15/OAS2	13
GO:0140546	defense response to symbiont	13/118	67/3738	9.59523e-08	6.51603e-06	5.01798e-06	IFNAR2/MX1/IFI6/ZC3H12A/IL6/SHFL/IRF1/RSAD2/CGAS/F2RL1/TRIM21/ISG15/OAS2	13
GO:0002684	positive regulation of immune system process	19/118	150/3738	1.28609e-07	8.35398e-06	6.43338e-06	NFKBIZ/NMI/CCL20/ZC3H12A/CLEC7A/IL6/TIFA/C3/IRF1/IL1B/RSAD2/CGAS/F2RL1/RIPK2/CCL5/IRAK2/LTF/CFB/C2	19
GO:1903900	regulation of viral life cycle	8/118	22/3738	1.7192e-07	1.05146e-05	8.09726e-06	MX1/CXCL8/SHFL/RSAD2/TRIM21/ISG15/LTF/TRIM38	8
GO:0001816	cytokine production	17/118	123/3738	1.75947e-07	1.05146e-05	8.09726e-06	ZC3H12A/IL6/C3/IRF1/CSF2/IL1A/IL1B/RSAD2/CGAS/F2RL1/RIPK2/ISG15/OAS2/NOS2/TMEM106A/LTF/TNF	17
GO:0002460	adaptive immune response based on somatic recombination of immune receptors built from immunoglobulin superfamily domains	10/118	39/3738	1.97016e-07	1.13208e-05	8.71816e-06	NFKBIZ/ZC3H12A/CLEC7A/IL6/C3/IL1B/RSAD2/CD40/RIPK2/C2	10
GO:0019221	cytokine-mediated signaling pathway	12/118	60/3738	2.17539e-07	1.20371e-05	9.26978e-06	IFNAR2/MX1/NMI/IL6/IRF1/CSF2/CASP4/RIPK2/ISG15/OAS2/CCL5/IRAK2	12
GO:0002253	activation of immune response	13/118	73/3738	2.78017e-07	1.48342e-05	1.14238e-05	NFKBIZ/NMI/ZC3H12A/TIFA/C3/IRF1/RSAD2/CGAS/RIPK2/IRAK2/LTF/CFB/C2	13
GO:0050778	positive regulation of immune response	15/118	99/3738	2.92682e-07	1.50781e-05	1.16116e-05	NFKBIZ/NMI/ZC3H12A/CLEC7A/TIFA/C3/IRF1/IL1B/RSAD2/CGAS/RIPK2/IRAK2/LTF/CFB/C2	15
GO:0001819	positive regulation of cytokine production	14/118	89/3738	4.67751e-07	2.3294e-05	1.79387e-05	IL6/C3/IRF1/CSF2/IL1A/IL1B/RSAD2/CGAS/F2RL1/RIPK2/ISG15/OAS2/NOS2/TMEM106A	14
GO:0048525	negative regulation of viral process	6/118	3738-12-01	6.90137e-07	3.32602e-05	2.56136e-05	MX1/SHFL/RSAD2/TRIM21/ISG15/LTF	6
GO:0009617	response to bacterium	13/118	79/3738	7.24708e-07	3.38348e-05	2.60561e-05	ZC3H12A/IL6/CXCL5/C3/CASP4/RIPK2/ISG15/OAS2/LPO/CCL2/IRAK2/LTF/DEFB1	13
GO:0001817	regulation of cytokine production	16/118	121/3738	7.79718e-07	3.53e-05	2.71844e-05	ZC3H12A/IL6/C3/IRF1/CSF2/IL1A/IL1B/RSAD2/CGAS/F2RL1/RIPK2/ISG15/OAS2/NOS2/TMEM106A/LTF	16
GO:0042742	defense response to bacterium	8/118	28/3738	1.42526e-06	6.26275e-05	4.82293e-05	CXCL5/CASP4/RIPK2/ISG15/OAS2/LPO/LTF/DEFB1	8
GO:0048584	positive regulation of response to stimulus	29/118	364/3738	1.47653e-06	6.30268e-05	4.85368e-05	NFKBIZ/CLDN1/NMI/S100A8/S100A9/ZC3H12A/CLEC7A/IL6/TIFA/CXCL8/C3/IRF1/IL1B/RSAD2/CGAS/F2RL1/CASP4/CD40/RIPK2/PLAUR/CCL5/TMEM106A/IRAK2/LTF/CFB/C2/TNF/TCIM/CIBAR1	29
GO:0019058	viral life cycle	10/118	48/3738	1.5941e-06	6.61553e-05	5.09461e-05	CLDN1/MX1/ZC3H12A/CXCL8/SHFL/RSAD2/TRIM21/ISG15/LTF/TRIM38	10
GO:0050729	positive regulation of inflammatory response	8/118	29/3738	1.91674e-06	7.5358e-05	5.8033e-05	NFKBIZ/NMI/S100A8/S100A9/IL6/C3/CASP4/TNF	8
GO:0050792	regulation of viral process	8/118	29/3738	1.91674e-06	7.5358e-05	5.8033e-05	MX1/CXCL8/SHFL/RSAD2/TRIM21/ISG15/LTF/TRIM38	8
GO:0002252	immune effector process	13/118	88/3738	2.59264e-06	9.93179e-05	7.64845e-05	NFKBIZ/NMI/ZC3H12A/IL6/C3/IL1B/RSAD2/F2RL1/CD40/RIPK2/CFB/C2/TCIM	13
GO:0002822	regulation of adaptive immune response based on somatic recombination of immune receptors built from immunoglobulin superfamily domains	7/118	22/3738	3.0105e-06	0.000112442	8.65916e-05	NFKBIZ/ZC3H12A/CLEC7A/C3/IL1B/RSAD2/RIPK2	7
GO:0034341	response to type II interferon	6/118	15/3738	3.45774e-06	0.000125997	9.70299e-05	NMI/SHFL/IRF1/TRIM21/CXCL16/CDC42EP2	6
GO:0019079	viral genome replication	7/118	23/3738	4.21529e-06	0.000149944	0.000115471	MX1/ZC3H12A/CXCL8/SHFL/RSAD2/ISG15/LTF	7
GO:0080134	regulation of response to stress	23/118	263/3738	4.78012e-06	0.000163498	0.00012591	NFKBIZ/CLDN1/NMI/S100A8/S100A9/ZC3H12A/IL6/TIFA/C3/IRF1/RSAD2/PTGES/CGAS/CASP4/TRIM21/GRINA/RIPK2/ISG15/PTGS2/IRAK2/TREX1/LTF/TNF	23
GO:0016032	viral process	11/118	66/3738	4.81522e-06	0.000163498	0.00012591	CLDN1/MX1/GTF2B/ZC3H12A/CXCL8/SHFL/RSAD2/TRIM21/ISG15/LTF/TRIM38	11
GO:0010646	regulation of cell communication	34/118	497/3738	5.0472e-06	0.000167567	0.000129043	NMI/IFI6/S100A8/S100A9/ZC3H12A/CLEC7A/IL6/TIFA/CXCL8/C3/IRF1/CSF2/PPP2CA/RSAD2/USP20/F2RL1/CASP4/ARRB1/CD40/GRINA/HEY1/RIPK2/ISG15/LIF/PLAUR/CCL5/CCL2/TMEM106A/IRAK2/LTF/STK38/TNF/TCIM/CIBAR1	34
GO:0023051	regulation of signaling	34/118	498/3738	5.28332e-06	0.000171349	0.000131956	NMI/IFI6/S100A8/S100A9/ZC3H12A/CLEC7A/IL6/TIFA/CXCL8/C3/IRF1/CSF2/PPP2CA/RSAD2/USP20/F2RL1/CASP4/ARRB1/CD40/GRINA/HEY1/RIPK2/ISG15/LIF/PLAUR/CCL5/CCL2/TMEM106A/IRAK2/LTF/STK38/TNF/TCIM/CIBAR1	34
GO:0045069	regulation of viral genome replication	6/118	16/3738	5.3905e-06	0.000171349	0.000131956	MX1/CXCL8/SHFL/RSAD2/ISG15/LTF	6
GO:0006953	acute-phase response	5/118	3738-10-01	6.39843e-06	0.000199151	0.000153366	IL6/IL1A/IL1B/PTGES/SAA3	5
GO:0002831	regulation of response to biotic stimulus	12/118	82/3738	7.15512e-06	0.000218158	0.000168003	NMI/ZC3H12A/TIFA/IRF1/RSAD2/CGAS/TRIM21/RIPK2/ISG15/IRAK2/TREX1/LTF	12
GO:0045088	regulation of innate immune response	11/118	69/3738	7.54648e-06	0.000225489	0.000173649	NMI/TIFA/IRF1/RSAD2/CGAS/TRIM21/RIPK2/ISG15/IRAK2/TREX1/LTF	11
GO:0002819	regulation of adaptive immune response	7/118	25/3738	7.84197e-06	0.000229563	0.000176786	NFKBIZ/ZC3H12A/CLEC7A/C3/IL1B/RSAD2/RIPK2	7
GO:0006935	chemotaxis	12/118	83/3738	8.14382e-06	0.000229563	0.000176786	CCL20/S100A8/S100A9/CXCL8/CXCL5/F2RL1/EDNRB/CCL5/CCL2/TAP/LAP/DEFB1	12
GO:0042330	taxis	12/118	83/3738	8.14382e-06	0.000229563	0.000176786	CCL20/S100A8/S100A9/CXCL8/CXCL5/F2RL1/EDNRB/CCL5/CCL2/TAP/LAP/DEFB1	12
GO:0050727	regulation of inflammatory response	10/118	58/3738	9.73865e-06	0.000269436	0.000207492	NFKBIZ/NMI/S100A8/S100A9/IL6/C3/PTGES/CASP4/PTGS2/TNF	10
GO:0007249	I-kappaB kinase/NF-kappaB signaling	9/118	47/3738	1.13861e-05	0.000295407	0.000227492	ZC3H12A/CLEC7A/TIFA/F2RL1/EDNRB/RIPK2/TMEM106A/IRAK2/LTF	9
GO:0002250	adaptive immune response	10/118	59/3738	1.14174e-05	0.000295407	0.000227492	NFKBIZ/ZC3H12A/CLEC7A/IL6/C3/IL1B/RSAD2/CD40/RIPK2/C2	10
GO:0002526	acute inflammatory response	6/118	18/3738	1.18637e-05	0.000295407	0.000227492	IL6/C3/IL1A/IL1B/PTGES/SAA3	6
GO:0002824	positive regulation of adaptive immune response based on somatic recombination of immune receptors built from immunoglobulin superfamily domains	6/118	18/3738	1.18637e-05	0.000295407	0.000227492	NFKBIZ/CLEC7A/C3/IL1B/RSAD2/RIPK2	6
GO:0032635	interleukin-6 production	6/118	18/3738	1.18637e-05	0.000295407	0.000227492	ZC3H12A/IL6/F2RL1/RIPK2/NOS2/TMEM106A	6
GO:0032675	regulation of interleukin-6 production	6/118	18/3738	1.18637e-05	0.000295407	0.000227492	ZC3H12A/IL6/F2RL1/RIPK2/NOS2/TMEM106A	6
GO:0009966	regulation of signal transduction	31/118	451/3738	1.38476e-05	0.000339153	0.000261181	NMI/IFI6/S100A8/S100A9/ZC3H12A/CLEC7A/IL6/TIFA/CXCL8/C3/IRF1/CSF2/PPP2CA/RSAD2/USP20/F2RL1/CASP4/ARRB1/CD40/GRINA/HEY1/RIPK2/ISG15/PLAUR/TMEM106A/IRAK2/LTF/STK38/TNF/TCIM/CIBAR1	31
GO:0051240	positive regulation of multicellular organismal process	20/118	222/3738	1.41284e-05	0.000340448	0.000262178	NFKBIZ/ZC3H12A/IL6/CXCL8/C3/IRF1/CSF2/IL1A/IL1B/RSAD2/CGAS/F2RL1/RIPK2/ISG15/PTGS2/OAS2/NOS2/TMEM106A/LRRN1/LTF	20
GO:0035556	intracellular signal transduction	29/118	408/3738	1.49349e-05	0.000354171	0.000272747	NMI/CCL20/IFI6/S100A8/S100A9/ZC3H12A/RND1/CLEC7A/IL6/TIFA/CXCL8/PPP2CA/CGAS/F2RL1/ERO1A/EDNRB/CD40/GRINA/RIPK2/PLAUR/CCL2/TMEM106A/IRAK2/LTF/STK38/TNF/DEFB1/TCIM/AURKB	29
GO:0002821	positive regulation of adaptive immune response	6/118	19/3738	1.68951e-05	0.000394394	0.000303722	NFKBIZ/CLEC7A/C3/IL1B/RSAD2/RIPK2	6
GO:0010628	positive regulation of gene expression	18/118	188/3738	1.74589e-05	0.000401286	0.00030903	ZC3H12A/IL6/CXCL8/C3/IRF1/CSF2/IL1A/IL1B/RSAD2/CGAS/F2RL1/RIPK2/ISG15/OAS2/WARS1/NOS2/TMEM106A/TNF	18
GO:0052548	regulation of endopeptidase activity	10/118	64/3738	2.4089e-05	0.000545287	0.000419924	IFI6/S100A8/S100A9/C3/PSMF1/RIPK2/PLAUR/LTF/PSMB8/PSMB9	10
GO:0043367	CD4-positive, alpha-beta T cell differentiation	5/118	13/3738	3.0274e-05	0.000665697	0.000512652	NFKBIZ/ZC3H12A/IL6/RSAD2/RIPK2	5
GO:0032640	tumor necrosis factor production	6/118	21/3738	3.20818e-05	0.000665697	0.000512652	ZC3H12A/IL6/RIPK2/OAS2/TMEM106A/LTF	6
GO:0032680	regulation of tumor necrosis factor production	6/118	21/3738	3.20818e-05	0.000665697	0.000512652	ZC3H12A/IL6/RIPK2/OAS2/TMEM106A/LTF	6
GO:0046631	alpha-beta T cell activation	6/118	21/3738	3.20818e-05	0.000665697	0.000512652	NFKBIZ/ZC3H12A/IL6/IRF1/RSAD2/RIPK2	6
GO:0071706	tumor necrosis factor superfamily cytokine production	6/118	21/3738	3.20818e-05	0.000665697	0.000512652	ZC3H12A/IL6/RIPK2/OAS2/TMEM106A/LTF	6
GO:1903555	regulation of tumor necrosis factor superfamily cytokine production	6/118	21/3738	3.20818e-05	0.000665697	0.000512652	ZC3H12A/IL6/RIPK2/OAS2/TMEM106A/LTF	6
GO:0007166	cell surface receptor signaling pathway	26/118	363/3738	4.05143e-05	0.000829155	0.00063853	IFNAR2/NFKBIZ/MX1/NMI/NPPC/IFI6/ZC3H12A/IL6/C3/IRF1/CSF2/IL1A/EDNRB/CASP4/ARRB1/HEY1/RIPK2/ISG15/OAS2/PLAUR/CCL5/CCL2/IRAK2/LTF/TCIM/CIBAR1	26
GO:0002757	immune response-activating signaling pathway	9/118	55/3738	4.29483e-05	0.00086709	0.000667745	NFKBIZ/NMI/ZC3H12A/TIFA/IRF1/RSAD2/RIPK2/IRAK2/LTF	9
GO:0002286	T cell activation involved in immune response	5/118	14/3738	4.591e-05	0.000890773	0.000685982	NFKBIZ/ZC3H12A/IL6/F2RL1/RIPK2	5
GO:0032609	type II interferon production	5/118	14/3738	4.591e-05	0.000890773	0.000685982	ZC3H12A/IL1B/F2RL1/RIPK2/ISG15	5
GO:0032649	regulation of type II interferon production	5/118	14/3738	4.591e-05	0.000890773	0.000685982	ZC3H12A/IL1B/F2RL1/RIPK2/ISG15	5
GO:0070887	cellular response to chemical stimulus	29/118	437/3738	5.56394e-05	0.00106571	0.0008207	IFNAR2/MX1/NMI/CCL20/CLIC4/S100A8/S100A9/ZC3H12A/IL6/CXCL8/CXCL5/IRF1/CSF2/PTGES/SOD2/EDNRB/CASP4/FBXO32/RIPK2/ISG15/PTGS2/OAS2/LPO/CCL4/CCL5/CCL2/IRAK2/LTF/CDC42EP2	29
GO:0002699	positive regulation of immune effector process	7/118	33/3738	5.64897e-05	0.0010683	0.000822695	NFKBIZ/IL6/C3/IL1B/RSAD2/F2RL1/RIPK2	7
GO:0002764	immune response-regulating signaling pathway	9/118	57/3738	5.76212e-05	0.00107608	0.000828683	NFKBIZ/NMI/ZC3H12A/TIFA/IRF1/RSAD2/RIPK2/IRAK2/LTF	9
GO:0071216	cellular response to biotic stimulus	8/118	45/3738	6.30249e-05	0.00116246	0.000895208	ZC3H12A/CLEC7A/IL6/CXCL5/RIPK2/CCL2/IRAK2/LTF	8
GO:0035710	CD4-positive, alpha-beta T cell activation	5/118	15/3738	6.71361e-05	0.00122319	0.000941974	NFKBIZ/ZC3H12A/IL6/RSAD2/RIPK2	5
GO:0071222	cellular response to lipopolysaccharide	7/118	34/3738	6.92939e-05	0.00124729	0.000960536	ZC3H12A/IL6/CXCL5/RIPK2/CCL2/IRAK2/LTF	7
GO:0006959	humoral immune response	6/118	24/3738	7.36231e-05	0.0012908	0.000994041	CXCL5/C3/LPO/LTF/CFB/C2	6
GO:0002218	activation of innate immune response	8/118	46/3738	7.4303e-05	0.0012908	0.000994041	NMI/TIFA/IRF1/RSAD2/CGAS/RIPK2/IRAK2/LTF	8
GO:0002697	regulation of immune effector process	8/118	46/3738	7.4303e-05	0.0012908	0.000994041	NFKBIZ/ZC3H12A/IL6/C3/IL1B/RSAD2/F2RL1/RIPK2	8
GO:0060326	cell chemotaxis	8/118	47/3738	8.7209e-05	0.00148561	0.00114406	CCL20/S100A8/S100A9/CXCL8/CXCL5/EDNRB/CCL5/CCL2	8
GO:0052547	regulation of peptidase activity	10/118	74/3738	8.75056e-05	0.00148561	0.00114406	IFI6/S100A8/S100A9/C3/PSMF1/RIPK2/PLAUR/LTF/PSMB8/PSMB9	10
GO:0046632	alpha-beta T cell differentiation	5/118	16/3738	9.52023e-05	0.00156299	0.00120366	NFKBIZ/ZC3H12A/IL6/RSAD2/RIPK2	5
GO:0070555	response to interleukin-1	5/118	16/3738	9.52023e-05	0.00156299	0.00120366	ZC3H12A/CXCL8/PTGES/RIPK2/PTGS2	5
GO:0140888	interferon-mediated signaling pathway	5/118	16/3738	9.52023e-05	0.00156299	0.00120366	IFNAR2/NMI/IRF1/ISG15/OAS2	5
GO:0010647	positive regulation of cell communication	20/118	255/3738	0.000106118	0.00170473	0.00131281	NMI/S100A8/S100A9/ZC3H12A/CLEC7A/IL6/TIFA/C3/RSAD2/F2RL1/CASP4/CD40/RIPK2/PLAUR/CCL2/TMEM106A/LTF/TNF/TCIM/CIBAR1	20
GO:0023056	positive regulation of signaling	20/118	255/3738	0.000106118	0.00170473	0.00131281	NMI/S100A8/S100A9/ZC3H12A/CLEC7A/IL6/TIFA/C3/RSAD2/F2RL1/CASP4/CD40/RIPK2/PLAUR/CCL2/TMEM106A/LTF/TNF/TCIM/CIBAR1	20
GO:0010033	response to organic substance	27/118	407/3738	0.000108341	0.00172193	0.00132605	IFNAR2/MX1/NMI/CLIC4/ZC3H12A/CLEC7A/IL6/CXCL8/CXCL5/SHFL/IRF1/CSF2/PTGES/EDNRB/CASP4/TRIM21/FBXO32/RIPK2/ISG15/PTGS2/OAS2/CCL5/CCL2/CXCL16/IRAK2/LTF/CDC42EP2	27
GO:0050900	leukocyte migration	9/118	62/3738	0.000113769	0.00178916	0.00137783	CCL20/S100A8/S100A9/CXCL8/CXCL5/F2RL1/EDNRB/CCL5/CCL2	9
GO:0030595	leukocyte chemotaxis	7/118	37/3738	0.000122586	0.00188792	0.00145388	S100A8/S100A9/CXCL8/CXCL5/EDNRB/CCL5/CCL2	7
GO:0030162	regulation of proteolysis	13/118	125/3738	0.000122969	0.00188792	0.00145388	IFI6/S100A8/S100A9/ZC3H12A/C3/TRIM21/PSMF1/RIPK2/PLAUR/LTF/PSMB8/PSMB9/TNF	13
GO:2000026	regulation of multicellular organismal development	16/118	179/3738	0.00012384	0.00188792	0.00145388	NFKBIZ/ZC3H12A/IL6/CXCL8/C3/IRF1/IL1A/RIPK2/ISG15/PTGS2/OAS2/WARS1/LRRN1/LTF/TNF/TCIM	16
GO:0009967	positive regulation of signal transduction	19/118	238/3738	0.000127546	0.00190721	0.00146874	NMI/S100A8/S100A9/ZC3H12A/CLEC7A/IL6/TIFA/C3/RSAD2/F2RL1/CASP4/CD40/RIPK2/PLAUR/TMEM106A/LTF/TNF/TCIM/CIBAR1	19
GO:0032611	interleukin-1 beta production	5/118	17/3738	0.000131488	0.00190721	0.00146874	ZC3H12A/IL6/F2RL1/RIPK2/TMEM106A	5
GO:0032651	regulation of interleukin-1 beta production	5/118	17/3738	0.000131488	0.00190721	0.00146874	ZC3H12A/IL6/F2RL1/RIPK2/TMEM106A	5
GO:0032755	positive regulation of interleukin-6 production	5/118	17/3738	0.000131488	0.00190721	0.00146874	IL6/F2RL1/RIPK2/NOS2/TMEM106A	5
GO:0034340	response to type I interferon	5/118	17/3738	0.000131488	0.00190721	0.00146874	IFNAR2/MX1/SHFL/ISG15/OAS2	5
GO:0051239	regulation of multicellular organismal process	27/118	412/3738	0.000133715	0.00192087	0.00147926	NFKBIZ/ZC3H12A/IL6/CXCL8/C3/IRF1/CSF2/PPP2CA/IL1A/IL1B/RSAD2/PTGES/CGAS/F2RL1/EDNRB/FBXO32/RIPK2/ISG15/PTGS2/OAS2/WARS1/NOS2/TMEM106A/LRRN1/LTF/TNF/TCIM	27
GO:0042981	regulation of apoptotic process	19/118	240/3738	0.000142684	0.00202493	0.0015594	IFI6/S100A8/S100A9/ZC3H12A/IL6/CSF2/CASP4/GRINA/RIPK2/BCL2A1/CKMT1A/PLAUR/CCL5/CCL2/LTF/TNF/TCIM/TRIM2/AURKB	19
GO:0002221	pattern recognition receptor signaling pathway	7/118	38/3738	0.000146381	0.00202493	0.0015594	NMI/TIFA/IRF1/RSAD2/RIPK2/IRAK2/LTF	7
GO:0002758	innate immune response-activating signaling pathway	7/118	38/3738	0.000146381	0.00202493	0.0015594	NMI/TIFA/IRF1/RSAD2/RIPK2/IRAK2/LTF	7
GO:0071219	cellular response to molecule of bacterial origin	7/118	38/3738	0.000146381	0.00202493	0.0015594	ZC3H12A/IL6/CXCL5/RIPK2/CCL2/IRAK2/LTF	7
GO:0002287	alpha-beta T cell activation involved in immune response	4/118	3738-10-01	0.000171114	0.00222299	0.00171192	NFKBIZ/ZC3H12A/IL6/RIPK2	4
GO:0002292	T cell differentiation involved in immune response	4/118	3738-10-01	0.000171114	0.00222299	0.00171192	NFKBIZ/ZC3H12A/IL6/RIPK2	4
GO:0002293	alpha-beta T cell differentiation involved in immune response	4/118	3738-10-01	0.000171114	0.00222299	0.00171192	NFKBIZ/ZC3H12A/IL6/RIPK2	4
GO:0002294	CD4-positive, alpha-beta T cell differentiation involved in immune response	4/118	3738-10-01	0.000171114	0.00222299	0.00171192	NFKBIZ/ZC3H12A/IL6/RIPK2	4
GO:0002720	positive regulation of cytokine production involved in immune response	4/118	3738-10-01	0.000171114	0.00222299	0.00171192	IL1B/RSAD2/F2RL1/RIPK2	4
GO:0032729	positive regulation of type II interferon production	4/118	3738-10-01	0.000171114	0.00222299	0.00171192	IL1B/F2RL1/RIPK2/ISG15	4
GO:0042093	T-helper cell differentiation	4/118	3738-10-01	0.000171114	0.00222299	0.00171192	NFKBIZ/ZC3H12A/IL6/RIPK2	4
GO:0002702	positive regulation of production of molecular mediator of immune response	5/118	18/3738	0.000177497	0.00227859	0.00175474	IL6/IL1B/RSAD2/F2RL1/RIPK2	5
GO:0006915	apoptotic process	24/118	351/3738	0.000178444	0.00227859	0.00175474	IFI6/S100A8/S100A9/ZC3H12A/IL6/IRF1/CSF2/IL1A/SGK1/ERO1A/CASP4/GRINA/RIPK2/BCL2A1/CKMT1A/PLAUR/CCL5/CCL2/XAF1/LTF/TNF/TCIM/TRIM2/AURKB	24
GO:0045321	leukocyte activation	13/118	130/3738	0.000183773	0.00232676	0.00179183	NFKBIZ/NMI/ZC3H12A/IL6/CXCL8/CXCL5/IRF1/CSF2/RSAD2/F2RL1/CD40/RIPK2/TMEM106A	13
GO:0001934	positive regulation of protein phosphorylation	12/118	113/3738	0.000186295	0.00233886	0.00180115	IL6/C3/CSF2/PPP2CA/ARRB1/CD40/RIPK2/PTGS2/PLAUR/LTF/TNF/TCIM	12
GO:0097529	myeloid leukocyte migration	7/118	40/3738	0.00020521	0.00255487	0.0019675	S100A8/S100A9/CXCL8/CXCL5/EDNRB/CCL5/CCL2	7
GO:0071310	cellular response to organic substance	21/118	291/3738	0.000230477	0.00284573	0.00219149	IFNAR2/MX1/NMI/ZC3H12A/IL6/CXCL8/CXCL5/IRF1/CSF2/PTGES/CASP4/FBXO32/RIPK2/ISG15/PTGS2/OAS2/CCL5/CCL2/IRAK2/LTF/CDC42EP2	21
GO:0043067	regulation of programmed cell death	19/118	250/3738	0.000244764	0.00299735	0.00230826	IFI6/S100A8/S100A9/ZC3H12A/IL6/CSF2/CASP4/GRINA/RIPK2/BCL2A1/CKMT1A/PLAUR/CCL5/CCL2/LTF/TNF/TCIM/TRIM2/AURKB	19
GO:0046634	regulation of alpha-beta T cell activation	4/118	3738-11-01	0.000262358	0.00318669	0.00245407	NFKBIZ/ZC3H12A/IRF1/RIPK2	4
GO:0001775	cell activation	14/118	153/3738	0.000265445	0.00319818	0.00246291	NFKBIZ/NMI/ZC3H12A/IL6/CXCL8/CXCL5/IRF1/CSF2/RSAD2/F2RL1/CD40/RIPK2/TMEM106A/TCIM	14
GO:0032612	interleukin-1 production	5/118	20/3738	0.0003053	0.00361999	0.00278775	ZC3H12A/IL6/F2RL1/RIPK2/TMEM106A	5
GO:0032652	regulation of interleukin-1 production	5/118	20/3738	0.0003053	0.00361999	0.00278775	ZC3H12A/IL6/F2RL1/RIPK2/TMEM106A	5
GO:0045089	positive regulation of innate immune response	8/118	56/3738	0.00031062	0.00364605	0.00280782	NMI/TIFA/IRF1/RSAD2/CGAS/RIPK2/IRAK2/LTF	8
GO:0012501	programmed cell death	24/118	364/3738	0.000312379	0.00364605	0.00280782	IFI6/S100A8/S100A9/ZC3H12A/IL6/IRF1/CSF2/IL1A/SGK1/ERO1A/CASP4/GRINA/RIPK2/BCL2A1/CKMT1A/PLAUR/CCL5/CCL2/XAF1/LTF/TNF/TCIM/TRIM2/AURKB	24
GO:0001932	regulation of protein phosphorylation	15/118	176/3738	0.00034744	0.00402384	0.00309875	ZC3H12A/IL6/C3/CSF2/PPP2CA/ARRB1/CD40/RIPK2/PTGS2/WARS1/PLAUR/LTF/STK38/TNF/TCIM	15
GO:0042327	positive regulation of phosphorylation	12/118	121/3738	0.000356221	0.0040938	0.00315262	IL6/C3/CSF2/PPP2CA/ARRB1/CD40/RIPK2/PTGS2/PLAUR/LTF/TNF/TCIM	12
GO:0009636	response to toxic substance	7/118	44/3738	0.000379882	0.00428112	0.00329688	S100A8/S100A9/PTGES/SOD2/PTGS2/LPO/CNP	7
GO:2000116	regulation of cysteine-type endopeptidase activity	7/118	44/3738	0.000379882	0.00428112	0.00329688	IFI6/S100A8/S100A9/RIPK2/PLAUR/LTF/PSMB9	7
GO:0045824	negative regulation of innate immune response	4/118	3738-12-01	0.000383982	0.00428112	0.00329688	NMI/TRIM21/ISG15/TREX1	4
GO:0071347	cellular response to interleukin-1	4/118	3738-12-01	0.000383982	0.00428112	0.00329688	ZC3H12A/CXCL8/PTGES/PTGS2	4
GO:0002832	negative regulation of response to biotic stimulus	5/118	21/3738	0.000390681	0.00429175	0.00330507	NMI/TRIM21/ISG15/TREX1/LTF	5
GO:0050777	negative regulation of immune response	5/118	21/3738	0.000390681	0.00429175	0.00330507	NMI/ZC3H12A/TRIM21/ISG15/TREX1	5
GO:0032496	response to lipopolysaccharide	7/118	45/3738	0.00043825	0.00477916	0.00368042	ZC3H12A/IL6/CXCL5/RIPK2/CCL2/IRAK2/LTF	7
GO:0002833	positive regulation of response to biotic stimulus	8/118	59/3738	0.000448006	0.00485015	0.00373509	NMI/TIFA/IRF1/RSAD2/CGAS/RIPK2/IRAK2/LTF	8
GO:1902533	positive regulation of intracellular signal transduction	14/118	161/3738	0.000451306	0.00485072	0.00373553	NMI/S100A8/S100A9/ZC3H12A/CLEC7A/IL6/TIFA/F2RL1/CD40/RIPK2/TMEM106A/LTF/TNF/TCIM	14
GO:1903131	mononuclear cell differentiation	8/118	60/3738	0.000503479	0.00537284	0.00413761	NFKBIZ/ZC3H12A/IL6/IRF1/CSF2/RSAD2/F2RL1/RIPK2	8
GO:0032731	positive regulation of interleukin-1 beta production	4/118	13/3738	0.000541186	0.00567774	0.00437242	IL6/F2RL1/RIPK2/TMEM106A	4
GO:0006508	proteolysis	22/118	332/3738	0.000542063	0.00567774	0.00437242	IFI6/ECE1/ADAMTS4/S100A8/S100A9/ZC3H12A/C3/USP20/CASP4/MMP13/MMP1/TRIM21/ARRB1/PSMF1/RIPK2/PLAUR/LTF/PSMB8/PSMB9/CFB/C2/TNF	22
GO:0043066	negative regulation of apoptotic process	13/118	145/3738	0.000543452	0.00567774	0.00437242	IFI6/ZC3H12A/IL6/CSF2/GRINA/BCL2A1/CKMT1A/PLAUR/CCL5/CCL2/LTF/TCIM/AURKB	13
GO:0098869	cellular oxidant detoxification	6/118	34/3738	0.000568078	0.00589381	0.00453881	S100A8/S100A9/PTGES/SOD2/PTGS2/LPO	6
GO:0002263	cell activation involved in immune response	7/118	47/3738	0.000576438	0.00591163	0.00455253	NFKBIZ/NMI/ZC3H12A/IL6/F2RL1/RIPK2/TCIM	7
GO:0048585	negative regulation of response to stimulus	18/118	246/3738	0.000577709	0.00591163	0.00455253	NMI/IFI6/ZC3H12A/CXCL8/CSF2/PPP2CA/CGAS/TRIM21/ARRB1/GRINA/HEY1/ISG15/PLAUR/CCL2/TREX1/LTF/STK38/TCIM	18
GO:0010941	regulation of cell death	19/118	270/3738	0.000653806	0.00664481	0.00511715	IFI6/S100A8/S100A9/ZC3H12A/IL6/CSF2/CASP4/GRINA/RIPK2/BCL2A1/CKMT1A/PLAUR/CCL5/CCL2/LTF/TNF/TCIM/TRIM2/AURKB	19
GO:0060284	regulation of cell development	10/118	95/3738	0.000703445	0.00706057	0.00543733	NFKBIZ/ZC3H12A/IL6/IRF1/EDNRB/RIPK2/ISG15/PTGS2/LTF/TCIM	10
GO:0002683	negative regulation of immune system process	8/118	63/3738	0.000704166	0.00706057	0.00543733	NMI/ZC3H12A/IRF1/TRIM21/ISG15/CCL2/TREX1/LTF	8
GO:0002237	response to molecule of bacterial origin	7/118	49/3738	0.000747256	0.00739338	0.00569363	ZC3H12A/IL6/CXCL5/RIPK2/CCL2/IRAK2/LTF	7
GO:0007159	leukocyte cell-cell adhesion	7/118	49/3738	0.000747256	0.00739338	0.00569363	NFKBIZ/S100A8/S100A9/ZC3H12A/IL6/IRF1/RIPK2	7
GO:0002700	regulation of production of molecular mediator of immune response	5/118	24/3738	0.000756374	0.00743436	0.00572518	IL6/IL1B/RSAD2/F2RL1/RIPK2	5
GO:0008219	cell death	24/118	387/3738	0.000776181	0.00757918	0.00583671	IFI6/S100A8/S100A9/ZC3H12A/IL6/IRF1/CSF2/IL1A/SGK1/ERO1A/CASP4/GRINA/RIPK2/BCL2A1/CKMT1A/PLAUR/CCL5/CCL2/XAF1/LTF/TNF/TCIM/TRIM2/AURKB	24
GO:0043122	regulation of I-kappaB kinase/NF-kappaB signaling	6/118	36/3738	0.000781378	0.00758039	0.00583764	ZC3H12A/CLEC7A/TIFA/F2RL1/TMEM106A/LTF	6
GO:0007155	cell adhesion	15/118	190/3738	0.000788642	0.00760149	0.00585389	NFKBIZ/CLDN1/S100A8/S100A9/ZC3H12A/RND1/IL6/IBSP/CXCL8/ICAM1/IRF1/RIPK2/PLAUR/LGALS3BP/HEPACAM	15
GO:0031401	positive regulation of protein modification process	13/118	151/3738	0.000801979	0.00762766	0.00587405	ZC3H12A/IL6/C3/CSF2/PPP2CA/ARRB1/CD40/RIPK2/PTGS2/PLAUR/LTF/TNF/TCIM	13
GO:0002521	leukocyte differentiation	9/118	80/3738	0.000806674	0.00762766	0.00587405	NFKBIZ/ZC3H12A/IL6/IRF1/CSF2/RSAD2/F2RL1/RIPK2/LTF	9
GO:0051046	regulation of secretion	9/118	80/3738	0.000806674	0.00762766	0.00587405	S100A8/IL6/IL1A/RSAD2/PTGES/F2RL1/OAS2/CCL5/TNF	9
GO:0010562	positive regulation of phosphorus metabolic process	12/118	133/3738	0.000847035	0.00790919	0.00609085	IL6/C3/CSF2/PPP2CA/ARRB1/CD40/RIPK2/PTGS2/PLAUR/LTF/TNF/TCIM	12
GO:0045937	positive regulation of phosphate metabolic process	12/118	133/3738	0.000847035	0.00790919	0.00609085	IL6/C3/CSF2/PPP2CA/ARRB1/CD40/RIPK2/PTGS2/PLAUR/LTF/TNF/TCIM	12
GO:0043069	negative regulation of programmed cell death	13/118	152/3738	0.000853818	0.00792301	0.00610149	IFI6/ZC3H12A/IL6/CSF2/GRINA/BCL2A1/CKMT1A/PLAUR/CCL5/CCL2/LTF/TCIM/AURKB	13
GO:0002367	cytokine production involved in immune response	4/118	15/3738	0.000983718	0.00880045	0.00677721	IL1B/RSAD2/F2RL1/RIPK2	4
GO:0002532	production of molecular mediator involved in inflammatory response	4/118	15/3738	0.000983718	0.00880045	0.00677721	ZC3H12A/IL6/NOS2/TNF	4
GO:0002718	regulation of cytokine production involved in immune response	4/118	15/3738	0.000983718	0.00880045	0.00677721	IL1B/RSAD2/F2RL1/RIPK2	4
GO:0032732	positive regulation of interleukin-1 production	4/118	15/3738	0.000983718	0.00880045	0.00677721	IL6/F2RL1/RIPK2/TMEM106A	4
GO:0032760	positive regulation of tumor necrosis factor production	4/118	15/3738	0.000983718	0.00880045	0.00677721	IL6/RIPK2/OAS2/TMEM106A	4
GO:1903557	positive regulation of tumor necrosis factor superfamily cytokine production	4/118	15/3738	0.000983718	0.00880045	0.00677721	IL6/RIPK2/OAS2/TMEM106A	4
GO:0071695	anatomical structure maturation	6/118	38/3738	0.00105186	0.00935401	0.0072035	RND1/C3/EDNRB/PTGS2/LTF/DEFB1	6
GO:0098609	cell-cell adhesion	10/118	101/3738	0.0011401	0.0100787	0.00776161	NFKBIZ/CLDN1/S100A8/S100A9/ZC3H12A/IL6/ICAM1/IRF1/RIPK2/PLAUR	10
GO:0040011	locomotion	15/118	198/3738	0.00120974	0.0105847	0.00815128	CLDN1/CCL20/CLIC4/S100A8/S100A9/ZC3H12A/CXCL8/CXCL5/F2RL1/EDNRB/CCL5/CCL2/TAP/LAP/DEFB1	15
GO:0002274	myeloid leukocyte activation	6/118	39/3738	0.00121151	0.0105847	0.00815128	NMI/CXCL8/CXCL5/CSF2/F2RL1/TMEM106A	6
GO:0032606	type I interferon production	5/118	27/3738	0.00133177	0.0115678	0.00890835	IRF1/CSF2/CGAS/ISG15/OAS2	5
GO:0097237	cellular response to toxic substance	6/118	40/3738	0.00138909	0.0118588	0.00913246	S100A8/S100A9/PTGES/SOD2/PTGS2/LPO	6
GO:0098754	detoxification	6/118	40/3738	0.00138909	0.0118588	0.00913246	S100A8/S100A9/PTGES/SOD2/PTGS2/LPO	6
GO:1990748	cellular detoxification	6/118	40/3738	0.00138909	0.0118588	0.00913246	S100A8/S100A9/PTGES/SOD2/PTGS2/LPO	6
GO:0042325	regulation of phosphorylation	15/118	202/3738	0.0014833	0.0125912	0.00969644	ZC3H12A/IL6/C3/CSF2/PPP2CA/ARRB1/CD40/RIPK2/PTGS2/WARS1/PLAUR/LTF/STK38/TNF/TCIM	15
