# Supplementary material for: Genes and pathways revealed by whole transcriptome analysis of milk derived bovine mammary epithelial cells after Escherichia coli challenge
Source: Vet Res. 2024 Feb 1;55:13. doi: 10.1186/s13567-024-01269-y (PMC10835992; doi:10.1186/s13567-024-01269-y)
Supplement: Supplementary file 5 — Additional file 5. Enriched KEGG pathways for 3 h and 24 h after E. coli pathogen challenge. [file 13567_2024_1269_MOESM5_ESM.xlsx]

## Sheet: Enriched KEGG pathways 3h
ID	Description	GeneRatio	BgRatio	p value	p.adjust	qvalue	geneID	Count
bta04668	TNF signaling pathway	26/89	102/5752	8.66977e-26	1.56923e-23	9.94742e-24	281214/613667/281212/282291/281251/789216/280826/281735/517354/514386/508105/280943/327712/281666/280840/281095/281713/281839/616115/535622/531942/540944/281137/525550/539314/282488	26
bta04060	Cytokine-cytokine receptor interaction	26/89	129/5752	6.38063e-23	5.77447e-21	3.66047e-21	281214/613667/281212/281251/280828/281250/280826/281735/514239/517354/280943/327712/281666/280840/100620067/281095/414347/518514/282258/100336481/112441453/525550/615037/522155/282488/527634	26
bta04064	NF-kappa B signaling pathway	18/89	84/5752	1.82529e-16	1.10126e-14	6.98095e-15	281214/613667/281212/282291/281251/280828/514386/508105/280943/281408/414347/281839/282151/616115/540944/522670/539314/540824	18
bta04061	Viral protein interaction with cytokine and cytokine receptor	13/89	44/5752	4.15899e-14	1.88194e-12	1.19297e-12	281214/613667/281212/280828/280826/281735/517354/280943/327712/281666/414347/522155/527634	13
bta05323	Rheumatoid arthritis	13/89	70/5752	2.75277e-11	9.96503e-10	6.31688e-10	281214/613667/281212/281251/280828/281250/280826/281735/280943/327712/281666/281095/281839	13
bta04657	IL-17 signaling pathway	13/89	71/5752	3.32811e-11	1.00398e-09	6.36427e-10	281214/613667/281212/282291/281251/280828/280826/281735/508105/280943/281666/281095/616115	13
bta05164	Influenza A	16/89	131/5752	9.00602e-11	2.3287e-09	1.47617e-09	282291/281251/280828/281250/280826/280943/327712/538426/281839/616115/535490/282258/506415/525550/282488/525246	16
bta04621	NOD-like receptor signaling pathway	16/89	137/5752	1.78966e-10	4.04912e-09	2.56676e-09	281214/613667/281212/282291/281251/280828/280826/514386/508105/280943/327712/616115/282258/525550/539314/534407	16
bta05167	Kaposi sarcoma-associated herpesvirus infection	16/89	164/5752	2.66992e-09	5.3695e-08	3.40375e-08	281214/613667/281212/282291/280828/280826/281095/281713/281839/616115/282258/539640/525550/522155/282488/525246	16
bta04620	Toll-like receptor signaling pathway	1989-11-01	74/5752	1.2228e-08	2.21328e-07	1.40301e-07	282291/281251/280828/280826/280943/327712/414347/616115/282258/535622/525550	11
bta05134	Legionellosis	1989-09-01	48/5752	3.45209e-08	5.68026e-07	3.60074e-07	281214/613667/281212/282291/281251/280828/280826/280943/616115	9
bta05417	Lipid and atherosclerosis	15/89	172/5752	4.12505e-08	6.22195e-07	3.94413e-07	281214/613667/281212/282291/281251/280828/280826/280943/327712/281368/281839/616115/525550/282488/525246	15
bta05133	Pertussis	1989-09-01	56/5752	1.40956e-07	1.96254e-06	1.24406e-06	281251/280828/281250/789216/280826/281735/280943/616115/282876	9
bta05146	Amoebiasis	1989-10-01	75/5752	1.71365e-07	2.21551e-06	1.40442e-06	281214/613667/281212/281251/280828/280826/280943/281095/616115/282876	10
bta04630	JAK-STAT signaling pathway	1989-11-01	98/5752	2.42283e-07	2.86571e-06	1.81659e-06	280826/280840/100620067/281095/282258/100336481/112441453/525550/522155/525246/527634	11
bta05143	African trypanosomiasis	1989-06-01	19/5752	2.673e-07	2.86571e-06	1.81659e-06	281251/280826/280943/281839/526525/282488	6
bta04936	Alcoholic liver disease	1989-11-01	99/5752	2.69155e-07	2.86571e-06	1.81659e-06	281214/613667/281212/282291/281251/280828/280826/280943/616115/525550/282488	11
bta05142	Chagas disease	1989-10-01	80/5752	3.19557e-07	3.21332e-06	2.03694e-06	282291/281251/280828/280826/280943/327712/616115/282876/525550/282488	10
bta04062	Chemokine signaling pathway	1989-12-01	132/5752	6.81119e-07	6.16413e-06	3.90747e-06	281214/613667/281212/282291/280828/281735/517354/327712/281666/414347/616115/525246	12
bta05152	Tuberculosis	1989-12-01	132/5752	6.81119e-07	6.16413e-06	3.90747e-06	281251/281250/280826/280943/515034/281713/616115/282876/525550/534407/540824/525246	12
bta05140	Leishmaniasis	1989-08-01	56/5752	1.85176e-06	1.59604e-05	1.01174e-05	282291/281251/281250/280943/539555/616115/282876/525246	8
bta04625	C-type lectin receptor signaling pathway	1989-09-01	82/5752	3.92607e-06	3.23009e-05	2.04757e-05	282291/281251/789216/280826/280943/616115/531942/522670/540824	9
bta05162	Measles	1989-10-01	106/5752	4.45153e-06	3.50316e-05	2.22067e-05	282291/281251/281250/280826/508105/616115/535490/282258/525550/282488	10
bta05168	Herpes simplex virus 1 infection	15/89	250/5752	5.21783e-06	3.91969e-05	2.48471e-05	282291/281251/280826/514386/280943/327712/616115/535490/112441507/282258/525550/100298356/539314/282488/525246	15
bta05163	Human cytomegalovirus infection	13/89	189/5752	5.41393e-06	3.91969e-05	2.48471e-05	282291/281251/280828/280826/517354/280943/327712/281713/414347/616115/282329/525550/282488	13
bta04933	AGE-RAGE signaling pathway in diabetic complications	1989-09-01	86/5752	5.85719e-06	4.07668e-05	2.58423e-05	281251/280828/281250/280826/280943/281839/616115/281137/525246	9
bta05171	Coronavirus disease - COVID-19	13/89	191/5752	6.08123e-06	4.07668e-05	2.58423e-05	282291/281251/280828/522921/280826/280943/281095/616115/535490/514076/282258/525550/522155	13
bta05161	Hepatitis B	1989-11-01	141/5752	9.24266e-06	5.97472e-05	3.78741e-05	282291/280828/280826/280943/281713/616115/535490/525550/523962/282488/525246	11
bta05202	Transcriptional misregulation in cancer	1989-11-01	145/5752	1.20895e-05	7.54551e-05	4.78314e-05	282713/280828/280826/514386/281408/281095/282151/616115/509135/540944/539314	11
bta04622	RIG-I-like receptor signaling pathway	1989-07-01	52/5752	1.27235e-05	7.67654e-05	4.8662e-05	282291/280828/280943/616115/535490/525550/523962	7
bta04217	Necroptosis	1989-10-01	120/5752	1.35899e-05	7.93472e-05	5.02986e-05	281251/281250/514386/508105/280943/282258/525550/539314/282488/525246	10
bta04623	Cytosolic DNA-sensing pathway	1989-07-01	54/5752	1.64261e-05	9.29103e-05	5.88963e-05	282291/281251/280826/327712/414347/616115/525550	7
bta05332	Graft-versus-host disease	1989-05-01	22/5752	1.69496e-05	9.29661e-05	5.89317e-05	281251/281250/280826/280943/282488	5
bta04380	Osteoclast differentiation	1989-09-01	101/5752	2.20072e-05	0.000117156	7.42659e-05	282291/281251/281250/280943/281713/616115/282258/522670/525550	9
bta05144	Malaria	1989-05-01	26/5752	4.03211e-05	0.000208518	0.00013218	281251/280828/280826/280943/281839	5
bta05169	Epstein-Barr virus infection	1989-11-01	178/5752	8.18024e-05	0.000411284	0.000260715	282291/280826/508105/280943/281839/616115/506727/282258/522670/525550/282488	11
bta04210	Apoptosis	1989-09-01	126/5752	0.000126536	0.000618999	0.000392386	282291/514386/280943/100296226/282151/616115/540944/539314/282488	9
bta05200	Pathways in cancer	17/89	411/5752	0.000148638	0.000707986	0.000448796	282291/280828/280826/514386/100296226/616115/282258/408005/540944/281137/282876/282329/615037/539314/522155/282488/525246	17
bta04659	Th17 cell differentiation	1989-07-01	77/5752	0.000167234	0.000776135	0.000491996	282291/281251/280826/616115/506727/522155/525246	7
bta05321	Inflammatory bowel disease	1989-05-01	39/5752	0.00030123	0.00136307	0.000864055	281251/281250/280826/280943/616115	5
bta04940	Type I diabetes mellitus	1989-04-01	24/5752	0.000449189	0.001983	0.00125704	281251/281250/280943/282488	4
bta05145	Toxoplasmosis	1989-07-01	91/5752	0.000472496	0.00203623	0.00129078	282291/514386/280943/616115/282876/539314/525246	7
bta05418	Fluid shear stress and atherosclerosis	1989-08-01	122/5752	0.000546733	0.00230136	0.00145885	281251/281250/280943/281839/616115/508133/281356/281137	8
bta04660	T cell receptor signaling pathway	1989-07-01	97/5752	0.000695775	0.00286216	0.00181434	282291/280943/281095/616115/506727/535622/540824	7
bta05160	Hepatitis C	1989-08-01	127/5752	0.000714687	0.00287463	0.00182224	282291/280943/616115/282258/506415/525550/100139670/282488	8
bta04640	Hematopoietic cell lineage	1989-05-01	49/5752	0.000883536	0.00347652	0.00220378	281251/281250/280826/280943/281095	5
bta04650	Natural killer cell mediated cytotoxicity	1989-06-01	75/5752	0.00099099	0.00381636	0.00241921	280943/281095/281839/282258/525550/282488	6
bta04920	Adipocytokine signaling pathway	1989-05-01	53/5752	0.00126668	0.00477645	0.00302782	282291/280943/616115/506727/525246	5
bta05203	Viral carcinogenesis	1989-09-01	173/5752	0.00131423	0.00485461	0.00307736	282291/100296226/281713/616115/513231/509135/533491/540944/522155	9
bta01523	Antifolate resistance	1989-04-01	32/5752	0.00138323	0.00500731	0.00317416	281251/280826/280943/616115	4
bta05222	Small cell lung cancer	1989-06-01	85/5752	0.00190274	0.00675287	0.00428068	282291/514386/616115/540944/282876/539314	6
bta05135	Yersinia infection	1989-07-01	120/5752	0.00241862	0.00828075	0.00524921	282291/281251/280828/280826/280943/616115/525550	7
bta05166	Human T-cell leukemia virus 1 infection	1989-09-01	189/5752	0.00242475	0.00828075	0.00524921	282291/280826/280943/281095/281713/281839/616115/522670/523962	9
bta04010	MAPK signaling pathway	1989-10-01	235/5752	0.00318672	0.0106814	0.006771	281251/281250/280943/528390/616115/533491/535622/522670/523962/282488	10
bta04722	Neurotrophin signaling pathway	1989-06-01	108/5752	0.00627479	0.0206498	0.01309	282291/515034/616115/506727/534407/523962	6
bta04932	Non-alcoholic fatty liver disease	1989-07-01	144/5752	0.00662747	0.0214209	0.0135788	281251/280828/281250/280826/280943/616115/282488	7
bta05132	Salmonella infection	1989-09-01	234/5752	0.00976492	0.0310079	0.0196561	282291/281251/280828/280826/514386/280943/616115/539314/534407	9
bta04215	Apoptosis - multiple species	1989-03-01	30/5752	0.010752	0.0335537	0.0212699	514386/100296226/539314	3
bta04931	Insulin resistance	1989-05-01	92/5752	0.0135653	0.0416157	0.0263804	282291/280826/280943/281713/616115	5
bta04662	B cell receptor signaling pathway	1989-04-01	62/5752	0.0151051	0.045567	0.0288852	282291/616115/506727/540824	4

## Sheet: Enriched KEGG pathways 24h
ID	Description	GeneRatio	BgRatio	p value	p.adjust	qvalue	geneID	Count
bta05164	Influenza A	38/239	131/5755	8.49515e-23	2.14078e-20	1.64538e-20	280828/282291/280872/504760/654488/281251/327712/281250/347699/509855/280826/535490/519922/506415/280873/281043/507215/280943/510923/505134/347700/616115/533216/100138545/511037/510814/100125591/529660/282535/282258/281942/538426/507481/282491/511023/100048947/281839/506214	38
bta04621	NOD-like receptor signaling pathway	37/239	139/5755	8.94554e-21	1.12714e-18	8.66305e-19	280828/282291/281214/654488/281251/327712/613667/281212/347699/514386/512486/509855/338039/506759/280826/519922/281043/781710/511531/286837/280943/403090/534407/508105/507055/616115/533216/510814/100125591/529660/282258/613313/507481/511023/100048947/338472/507427	37
bta04657	IL-17 signaling pathway	25/239	74/5755	4.79893e-17	3.6888e-15	2.83517e-15	280828/282291/281214/281251/281735/613667/281212/280826/281043/286837/280943/403090/508105/281666/281095/616115/533216/281308/112441463/507481/281914/616818/532569/282023/281309	25
bta04060	Cytokine-cytokine receptor interaction	32/239	130/5755	5.85524e-17	3.6888e-15	2.83517e-15	280828/281214/281251/281735/327712/517354/613667/281250/281212/286849/280826/520341/281043/507215/280943/281666/414347/281095/504507/527634/280840/529757/511671/518514/282258/281860/615030/615037/768081/523429/535328/615762	32
bta05323	Rheumatoid arthritis	24/239	70/5755	1.42265e-16	7.17014e-15	5.51088e-15	280828/281214/281251/281735/327712/613667/281250/281212/280826/281043/280943/281666/281095/504507/281308/529757/282535/112441463/508327/282491/287017/281839/506214/281309	24
bta05169	Epstein-Barr virus infection	35/239	178/5755	3.39439e-15	1.24162e-13	9.54296e-14	282291/504760/654488/281871/347699/509855/286849/280826/519922/522670/280943/508105/280729/347700/616115/533216/506727/510814/515712/100125591/526392/529660/504335/282535/282258/510417/524959/507481/282491/407173/513497/511023/507917/281839/506214	35
bta04668	TNF signaling pathway	27/239	103/5755	3.44895e-15	1.24162e-13	9.54296e-14	282291/281214/281251/281735/327712/517354/613667/281212/514386/280826/281043/280943/789216/508105/281666/281095/616115/526279/497199/280840/516353/507481/282023/507427/281839/540944/281309	27
bta05168	Herpes simplex virus 1 infection	41/239	249/5755	7.57426e-15	2.38589e-13	1.83377e-13	282291/100298356/504760/654488/281251/618737/327712/280677/112441507/347699/514386/509855/280826/535490/519922/281043/280943/280729/347700/616115/533216/100138545/505580/510814/515712/100125591/529660/504335/282535/282258/510417/524959/507481/282491/407173/511023/507917/100048947/613384/506214/782472	41
bta04064	NF-kappa B signaling pathway	24/239	85/5755	2.08587e-14	5.84044e-13	4.48889e-13	280828/282291/281214/504760/281251/613667/281212/514386/286849/282151/522670/280943/510923/508105/414347/281408/616115/504507/497199/529757/526392/282023/281839/540944	24
bta05171	Coronavirus disease - COVID-19	33/239	192/5755	1.25528e-12	3.1633e-11	2.43128e-11	280828/282291/280872/504760/654488/281251/514076/281871/280677/347699/509855/280826/535490/519922/280873/515440/522921/281043/280943/505134/347700/281095/616115/533216/511037/510814/281308/529660/282258/112441463/511023/782472/281309	33
bta05162	Measles	23/239	105/5755	2.48735e-11	5.69829e-10	4.37964e-10	282291/280872/504760/654488/281251/281250/347699/509855/280826/535490/519922/280873/505134/508105/347700/616115/533216/510814/100125591/529660/282258/507481/511023	23
bta05160	Hepatitis C	25/239	127/5755	3.91826e-11	8.22835e-10	6.32421e-10	282291/280872/504760/654488/347699/509855/519922/506415/280873/100139670/280943/347700/616115/533216/510814/497199/100125591/529660/282258/507481/513497/511023/414922/100048947/282320	25
bta04061	Viral protein interaction with cytokine and cytokine receptor	15/239	45/5755	1.38176e-10	2.67848e-09	2.05865e-09	280828/281214/281735/327712/517354/613667/281212/280826/281043/507215/280943/281666/414347/527634/535328	15
bta04623	Cytosolic DNA-sensing pathway	16/239	53/5755	1.78809e-10	3.21857e-09	2.47375e-09	282291/504760/281251/327712/280826/508333/505134/414347/616115/533216/526279/100125591/282099/507481/507427/782472	16
bta05332	Graft-versus-host disease	11/239	22/5755	2.37728e-10	3.99383e-09	3.06961e-09	281251/281250/280826/280943/515712/282535/510417/282491/407173/507917/506214	11
bta04622	RIG-I-like receptor signaling pathway	14/239	49/5755	5.73363e-09	9.03047e-08	6.94071e-08	280828/282291/504760/508378/281871/535490/280943/510923/505134/616115/533216/100125591/507481/519541	14
bta05167	Kaposi sarcoma-associated herpesvirus infection	25/239	163/5755	9.55426e-09	1.41628e-07	1.08853e-07	280828/282291/281214/613667/280677/281212/509855/280826/347700/281095/616115/533216/510814/515712/100125591/282258/510417/614838/507481/407173/513497/511023/507917/282023/281839	25
bta04612	Antigen processing and presentation	14/239	51/5755	1.01888e-08	1.42643e-07	1.09634e-07	280943/280729/509857/510041/515712/504335/282535/510417/524959/282491/407173/507917/613384/506214	14
bta04940	Type I diabetes mellitus	10/239	25/5755	2.38925e-08	3.16891e-07	2.43558e-07	281251/281250/280943/515712/282535/510417/282491/407173/507917/506214	10
bta05134	Legionellosis	13/239	47/5755	3.15537e-08	3.97577e-07	3.05573e-07	280828/282291/281214/281251/613667/280677/281212/280826/280943/616115/526279/526392/507481	13
bta04672	Intestinal immune network for IgA production	10/239	26/5755	3.7422e-08	4.49064e-07	3.45145e-07	286849/280826/507857/504507/282535/615030/282491/535328/281401/506214	10
bta05330	Allograft rejection	9/239	21/5755	6.01121e-08	6.88557e-07	5.29217e-07	286849/280943/515712/282535/510417/282491/407173/507917/506214	9
bta05417	Lipid and atherosclerosis	24/239	172/5755	1.24916e-07	1.36865e-06	1.05193e-06	280828/282291/281214/281251/327712/613667/281212/286849/280826/281043/507215/280943/281368/616115/533216/526279/100125591/281308/281496/112441463/507481/100125317/281839/281309	24
bta04062	Chemokine signaling pathway	20/239	130/5755	2.97551e-07	3.05841e-06	2.35066e-06	280828/282291/281214/281735/327712/517354/613667/281212/281043/281666/414347/616115/510814/281637/511671/614838/527550/511023/535328/788151	20
bta05140	Leishmaniasis	13/239	56/5755	3.03414e-07	3.05841e-06	2.35066e-06	282291/281251/280677/281250/280943/616115/510814/539555/282535/282876/282491/282023/506214	13
bta05163	Human cytomegalovirus infection	24/239	186/5755	5.54121e-07	5.37071e-06	4.12786e-06	280828/282291/281251/327712/517354/280826/281043/280943/414347/280729/616115/515712/504335/510417/524959/282329/507481/407173/513497/527550/507917/282023/782472/788151	24
bta05320	Autoimmune thyroid disease	8/239	20/5755	6.43441e-07	6.00545e-06	4.61572e-06	286849/515712/282535/510417/282491/407173/507917/506214	8
bta04620	Toll-like receptor signaling pathway	14/239	72/5755	1.07802e-06	9.70215e-06	7.45696e-06	280828/282291/281251/327712/286849/280826/280943/414347/616115/533216/510814/100125591/282258/507481	14
bta04625	C-type lectin receptor signaling pathway	15/239	84/5755	1.38743e-06	1.20563e-05	9.26629e-06	282291/281251/509855/280826/522670/280943/789216/616115/533216/510814/526392/532865/507481/511023/282023	15
bta04217	Necroptosis	18/239	119/5755	1.54157e-06	1.29491e-05	9.95256e-06	281251/281250/514386/509855/508333/507215/280943/508105/347700/510814/497199/282258/338045/507481/511023/507427/539781/281173	18
bta05133	Pertussis	12/239	58/5755	3.25434e-06	2.64547e-05	2.03327e-05	280828/281251/281735/280677/281250/280826/515440/280943/789216/616115/526279/282876	12
bta04514	Cell adhesion molecules	14/239	87/5755	1.1172e-05	8.79794e-05	6.76199e-05	286849/507857/505580/515712/616254/282535/510417/508133/282491/407173/414922/507917/281839/506214	14
bta05416	Viral myocarditis	10/239	47/5755	1.68672e-05	0.000128804	9.8997e-05	286849/515712/282535/510417/507481/282491/407173/507917/281839/506214	10
bta05142	Chagas disease	13/239	79/5755	1.80485e-05	0.000133771	0.000102815	280828/282291/281251/327712/280677/280826/281043/280943/616115/497199/282876/507481/282320	13
bta05321	Inflammatory bowel disease	9/239	40/5755	2.79527e-05	0.00020126	0.000154686	281251/281250/280826/280943/616115/510814/282535/282491/506214	9
bta05166	Human T-cell leukemia virus 1 infection	21/239	190/5755	3.35747e-05	0.000235023	0.000180636	282291/286849/280826/522670/280943/280729/281095/616115/515712/526392/282535/286794/510417/615030/282491/407173/513497/507917/281839/506214/788151	21
bta05150	Staphylococcus aureus infection	9/239	42/5755	4.23828e-05	0.000288661	0.000221861	514076/280677/515440/286837/403090/282535/282491/281839/506214	9
bta05144	Malaria	7/239	26/5755	6.51889e-05	0.000432305	0.000332265	280828/281251/286849/280826/281043/280943/281839	7
bta05143	African trypanosomiasis	6/239	19/5755	8.28701e-05	0.000535468	0.000411555	281251/280826/280943/506281/281839/526525	6
bta05165	Human papillomavirus infection	25/239	270/5755	0.000118707	0.000735556	0.00056534	280872/281871/509855/280873/280943/789216/347700/616115/533216/510814/515712/408005/282258/510417/508327/507481/407173/513497/511023/281233/507917/507480/282023/282320/287017	25
bta05152	Tuberculosis	16/239	134/5755	0.000119674	0.000735556	0.00056534	281251/280677/281250/280826/280943/534407/616115/510814/282535/282876/532865/515034/507481/282491/613384/506214	16
bta04145	Phagosome	15/239	121/5755	0.000127708	0.000766248	0.000588929	280677/281368/515712/282535/510417/524959/508327/100141266/532865/282491/407173/507917/504244/287017/506214	15
bta05310	Asthma	5/239	14/5755	0.000174309	0.00102153	0.000785138	286849/280943/282535/282491/506214	5
bta04380	Osteoclast differentiation	13/239	100/5755	0.00022351	0.00125166	0.000962009	282291/281251/281250/509855/522670/280943/616115/510814/526392/282258/338045/511023/327666	13
bta04936	Alcoholic liver disease	13/239	100/5755	0.00022351	0.00125166	0.000962009	280828/282291/281214/281251/613667/280677/281212/280826/515440/280943/616115/533216/507481	13
bta05145	Toxoplasmosis	12/239	92/5755	0.000377434	0.00206768	0.0015892	282291/514386/286849/280943/616115/510814/282535/282876/614838/507481/282491/506214	12
bta05170	Human immunodeficiency virus 1 infection	18/239	183/5755	0.000534883	0.00286789	0.00220422	282291/100298356/618737/112441507/280943/280729/616115/515712/507162/504335/510417/524959/616948/516599/507481/407173/507917/782472	18
bta05146	Amoebiasis	10/239	73/5755	0.000782983	0.00410885	0.00315802	280828/281214/281251/613667/281212/280826/280943/281095/616115/282876	10
bta05202	Transcriptional misregulation in cancer	15/239	143/5755	0.000798944	0.00410885	0.00315802	280828/282713/514386/286849/280826/282151/281408/281095/616115/100138545/511037/513497/614673/540944/281309	15
bta04640	Hematopoietic cell lineage	8/239	53/5755	0.0013795	0.00695267	0.00534374	281251/281250/280826/280943/281095/282535/282491/506214	8
bta04659	Th17 cell differentiation	10/239	79/5755	0.00145969	0.00721258	0.00554351	282291/281251/280826/618409/616115/506727/510814/282535/282491/506214	10
bta04210	Apoptosis	13/239	126/5755	0.0020572	0.00988696	0.007599	282291/514386/282151/507215/280943/616115/526279/497199/100141266/507481/100296226/504244/540944	13
bta05203	Viral carcinogenesis	16/239	173/5755	0.0020794	0.00988696	0.007599	282291/280677/509855/347700/616115/515712/100125591/513231/526392/510417/507481/407173/513497/507917/100296226/540944	16
bta03250	Viral life cycle - HIV-1	8/239	59/5755	0.00278585	0.0130006	0.00999212	100298356/280872/618737/112441507/280873/507162/616948/516599	8
bta05219	Bladder cancer	6/239	39/5755	0.00496659	0.022756	0.01749	280828/522921/281308/112441463/510276/513497	6
bta05161	Hepatitis B	13/239	140/5755	0.0051694	0.0232623	0.0178791	280828/282291/504760/280826/535490/280943/616115/533216/510814/100125591/507481/513497/511023	13
bta04630	JAK-STAT signaling pathway	10/239	95/5755	0.00573479	0.0253538	0.0194866	509855/280826/281095/527634/510814/280840/282258/615030/513497/511023	10
bta04933	AGE-RAGE signaling pathway in diabetic complications	9/239	85/5755	0.00828989	0.0360182	0.0276831	280828/281251/281250/280826/281043/280943/616115/510814/281839	9
bta03050	Proteasome	6/239	44/5755	0.00904432	0.03863	0.0296905	509857/510041/282328/510593/282013/617807	6
bta05322	Systemic lupus erythematosus	8/239	72/5755	0.00947518	0.0397958	0.0305865	280677/286849/515440/359715/280943/282535/282491/506214	8
bta04926	Relaxin signaling pathway	10/239	103/5755	0.0100332	0.0414486	0.0318569	282291/616115/281637/281308/539509/282876/112441463/281914/281750/788151	10
