# Supplementary material for: Genes and pathways revealed by whole transcriptome analysis of milk derived bovine mammary epithelial cells after Escherichia coli challenge
Source: Vet Res. 2024 Feb 1;55:13. doi: 10.1186/s13567-024-01269-y (PMC10835992; doi:10.1186/s13567-024-01269-y)
Supplement: Supplementary file 7 — Additional file 7. Mastitis associated DE genes not listed in Brajnik and Ogorevc, 2023. [file 13567_2024_1269_MOESM7_ESM.xlsx]

## Sheet: 3 h DEGs not listed in Brajnik 
ensembl_gene_id	baseMean	log2FoldChange	lfcSE	stat	p value	padj	entrezgene_id	external_gene_name
ENSBTAG00000019716	4346.37	7.71468	0.377851	20.4173	1.17455e-92	2.01174e-89	280828	CXCL8
ENSBTAG00000021766	4928.43	2.93859	0.164757	17.836	3.71636e-71	5.20797e-68	522921	HBEGF
ENSBTAG00000018069	1999.3	3.63001	0.276026	13.151	1.67923e-39	1.61783e-36	514239	TNFSF15
ENSBTAG00000025471	789.445	7.83837	0.660284	11.8712	1.67048e-32	1.28752e-29	280943	TNF
ENSBTAG00000053649	1054.33	5.06335	0.445135	11.3748	5.58007e-30	4.09603e-27	327712	CCL5
ENSBTAG00000011487	707.976	2.59259	0.277164	9.35399	8.44027e-21	5.20427e-18	529092	PLEKHS1
ENSBTAG00000016874	8488.59	1.19008	0.157086	7.576	3.56381e-14	1.8312e-11	538426	DNAJB1
ENSBTAG00000006193	265.469	2.2407	0.305098	7.34421	2.06985e-13	1.02925e-10	515034	IRAK2
ENSBTAG00000049851	482.505	1.34922	0.185057	7.29083	3.08063e-13	1.48399e-10	100296226	PMAIP1
ENSBTAG00000032089	438.839	1.42204	0.198562	7.16173	7.96668e-13	3.72141e-10	507966	CDC42EP2
ENSBTAG00000050296	13.8433	7.08047	0.994612	7.11882	1.08856e-12	4.93532e-10	100620067	IFNL3
ENSBTAG00000005474	1199.14	0.928867	0.131806	7.04723	1.82521e-12	7.81543e-10	281713	CREB1
ENSBTAG00000034918	278.073	6.69815	1.02975	6.50466	7.78691e-11	2.85798e-08	527528	IFIT2
ENSBTAG00000038415	22.9597	7.81551	1.21203	6.44828	1.13126e-10	4.05545e-08	514339	SLC6A12
ENSBTAG00000012280	157.88	4.25157	0.714811	5.94783	2.71718e-09	8.37705e-07	510803	PGLYRP2
ENSBTAG00000047424	2899.27	0.610693	0.103788	5.88405	4.00344e-09	1.17668e-06	533171	TRIP10
ENSBTAG00000052499	655.726	-1.49837	0.254859	-5.87922	4.12201e-09	1.17668e-06	504845	RNF39
ENSBTAG00000039839	26.0911	4.86527	0.832345	5.84525	5.05804e-09	1.41763e-06	518514	IL36RN
ENSBTAG00000008732	1812.28	0.774089	0.13312	5.81497	6.06437e-09	1.64004e-06	512586	ZC3H12C
ENSBTAG00000000546	8551.79	0.663201	0.114153	5.80975	6.25666e-09	1.66287e-06	768016	TOB1
ENSBTAG00000043964	1584.29	0.752084	0.130515	5.76243	8.29115e-09	2.16624e-06	616679	ARL5B
ENSBTAG00000008142	1088.07	1.51217	0.268939	5.62273	1.87962e-08	4.67328e-06	535490	IFIH1
ENSBTAG00000008756	2865.08	0.889643	0.162323	5.4807	4.23647e-08	1.02039e-05	508503	ELF3
ENSBTAG00000000504	2172.09	0.612986	0.112897	5.42959	5.64836e-08	1.33953e-05	513231	GTF2B
ENSBTAG00000001294	653.459	1.15364	0.212962	5.41712	6.05657e-08	1.41458e-05	514688	PPP1R15A
ENSBTAG00000000266	1671	1.01645	0.188294	5.39819	6.73181e-08	1.52604e-05	516781	NAB1
ENSBTAG00000015386	1370.54	0.648363	0.120063	5.40019	6.6569e-08	1.52604e-05	509135	REL
ENSBTAG00000008021	319.599	2.38382	0.443875	5.37047	7.85305e-08	1.75442e-05	112441507	NA
ENSBTAG00000004269	3036.04	0.734422	0.138616	5.29827	1.16907e-07	2.53819e-05	515854	SGK1
ENSBTAG00000015717	1374.05	0.886823	0.174512	5.08173	3.74013e-07	7.89783e-05	408005	HEY1
ENSBTAG00000047293	7728.68	0.672044	0.132942	5.05515	4.3005e-07	8.83895e-05	524960	NRIP1
ENSBTAG00000045966	344.49	1.80038	0.358376	5.02371	5.0682e-07	0.000102798	517995	GPRIN3
ENSBTAG00000007116	2102.26	1.11048	0.225225	4.93055	8.20003e-07	0.00016416	541123	ARRDC3
ENSBTAG00000034848	15254.3	0.507806	0.103946	4.88527	1.03285e-06	0.000201537	526525	F2RL1
ENSBTAG00000020035	1073.02	0.856815	0.184988	4.63173	3.62627e-06	0.000665463	539640	RCAN1
ENSBTAG00000053721	748.776	0.72548	0.158583	4.57476	4.76762e-06	0.000854568	538143	RHOV
ENSBTAG00000017592	1956.02	0.535159	0.118232	4.52634	6.00141e-06	0.00106335	519739	GPAT3
ENSBTAG00000001186	560.485	1.13677	0.254879	4.46005	8.19423e-06	0.00143539	506242	SH2D4A
ENSBTAG00000019110	798.115	0.752794	0.170378	4.41836	9.94504e-06	0.00169355	507736	PNRC1
ENSBTAG00000046110	403.5	0.952806	0.216265	4.40572	1.05431e-05	0.00176655	100336481	CLCF1
ENSBTAG00000008082	9510.86	0.503307	0.114561	4.39335	1.11615e-05	0.00183036	534896	CEP350
ENSBTAG00000009493	515.973	1.21248	0.281394	4.30882	1.64128e-05	0.00266319	531942	BCL3
ENSBTAG00000003012	496.365	1.27702	0.296797	4.30266	1.68763e-05	0.00270987	540944	TRAF1
ENSBTAG00000003253	20.3272	3.81362	0.889505	4.28735	1.80821e-05	0.00287357	281356	NPPC
ENSBTAG00000050090	7.68686	6.23448	1.455	4.28486	1.82853e-05	0.00287621	112441453	NA
ENSBTAG00000052575	1143.16	0.613142	0.144336	4.24803	2.15659e-05	0.00332438	NA	NA
ENSBTAG00000003845	493.284	0.844752	0.204999	4.12075	3.77637e-05	0.00565172	515406	CSRNP1
ENSBTAG00000019342	2309.94	0.479705	0.117188	4.09348	4.24948e-05	0.00623864	537304	OSBPL3
ENSBTAG00000001146	2396.22	0.858298	0.211719	4.05394	5.03617e-05	0.00712225	540396	HIVEP2
ENSBTAG00000006507	3473.25	0.927218	0.229658	4.03739	5.40484e-05	0.00757415	534082	ADAMTS3
ENSBTAG00000053367	20.8868	4.85178	1.20307	4.03285	5.51056e-05	0.0075844	525550	NA
ENSBTAG00000026172	4307.82	0.47225	0.117235	4.02824	5.61962e-05	0.00761365	540325	LRATD2
ENSBTAG00000047242	2496.34	-0.936326	0.232467	-4.02778	5.6306e-05	0.00761365	NA	NA
ENSBTAG00000017833	14082.2	0.445465	0.11066	4.02555	5.68433e-05	0.00761948	540195	RNF19A
ENSBTAG00000007449	699.912	1.7862	0.447085	3.99522	6.46335e-05	0.0085156	538691	HS3ST1
ENSBTAG00000011516	1481.9	0.536174	0.135047	3.97027	7.17923e-05	0.00937863	519993	LRP12
ENSBTAG00000007881	231.362	2.8773	0.733131	3.92467	8.68477e-05	0.0111563	100139670	IFIT1
ENSBTAG00000021273	1354.31	0.933799	0.24078	3.87822	0.000105224	0.0132953	510140	SEMA4B
ENSBTAG00000018914	1193.12	-0.46464	0.120219	-3.86494	0.000111115	0.0139256	506482	RAB25
ENSBTAG00000020164	4719.51	0.477893	0.124794	3.82947	0.00012842	0.0158367	540621	BAZ1A
ENSBTAG00000018332	5222.89	0.629304	0.164615	3.82288	0.000131904	0.0161372	525355	PPTC7
ENSBTAG00000003699	311.162	1.25077	0.328577	3.80662	0.000140879	0.0170996	538648	ZFP3
ENSBTAG00000013851	1972.66	0.583948	0.153894	3.79448	0.000147954	0.01768	540824	BCL10
ENSBTAG00000013790	4268.6	0.701578	0.185946	3.77301	0.000161289	0.0191251	523962	MAP3K1
ENSBTAG00000046089	22.3968	-4.22648	1.13202	-3.73359	0.000188772	0.0222132	100301161	KRT1
ENSBTAG00000014974	1351.48	0.584438	0.156733	3.72887	0.000192342	0.0224618	505627	GRAMD2B
ENSBTAG00000010493	840.214	-0.465467	0.125229	-3.71692	0.000201669	0.0233739	539321	SERTAD1
ENSBTAG00000032964	2321.85	0.424545	0.114468	3.70885	0.000208205	0.0239514	615069	C24H18orf25
ENSBTAG00000042458	40780.2	-0.957315	0.260729	-3.67169	0.000240951	0.0275131	100126828	RNase_MRP
ENSBTAG00000034985	9596.48	0.329801	0.0899295	3.66733	0.000245094	0.0277804	540135	PHLDA1
ENSBTAG00000015554	3196.66	0.355077	0.0975705	3.63918	0.000273503	0.0307741	616786	TMF1
ENSBTAG00000017745	4261.22	0.405816	0.111732	3.63206	0.000281173	0.0314078	522155	IL6ST
ENSBTAG00000052708	4085.57	0.424154	0.117296	3.61611	0.000299067	0.0329294	100336754	RC3H1
ENSBTAG00000003161	1225.09	-0.476109	0.13192	-3.60908	0.00030728	0.0334922	768063	YBEY
ENSBTAG00000001510	1553.83	0.685344	0.190252	3.60229	0.000315431	0.0340026	539655	CDK17
ENSBTAG00000000363	2964.3	0.602432	0.168097	3.58383	0.000338594	0.036246	519320	BDP1
ENSBTAG00000047789	4161.14	-0.861037	0.242965	-3.54387	0.000394303	0.0419185	NA	NA
ENSBTAG00000012047	2627.61	0.511436	0.144613	3.53658	0.000405349	0.0425065	525246	JAK2
ENSBTAG00000030556	984.306	0.663179	0.189677	3.49635	0.000471661	0.0487964	507766	ZNF217
ENSBTAG00000006692	23.3835	3.75446	1.07543	3.49112	0.000480992	0.0494299	527634	IL19

## Sheet: 24h DEGs not listed in Brajnik
ensembl_gene_id	baseMean	log2FoldChange	lfcSE	stat	p value	padj	entrezgene_id	external_gene_name
ENSBTAG00000019716	4657.67	6.13613	0.266766	23.0019	4.45818e-117	6.81923e-113	280828	CXCL8
ENSBTAG00000039861	5653.71	5.86911	0.336036	17.4657	2.61569e-68	4.44551e-65	654488	OAS1Y
ENSBTAG00000053806	198.479	6.3394	0.451401	14.0438	8.40307e-45	8.03333e-42	618737	NA
ENSBTAG00000053649	5560.68	8.20852	0.585824	14.0119	1.31761e-44	1.18554e-41	327712	CCL5
ENSBTAG00000019979	784.729	3.12421	0.23818	13.117	2.63074e-39	1.82908e-36	784304	CMPK2
ENSBTAG00000011487	866.821	3.13949	0.251354	12.4903	8.43348e-36	5.15994e-33	529092	PLEKHS1
ENSBTAG00000037799	349.509	2.45132	0.201849	12.1443	6.15008e-34	3.61814e-31	515697	NA
ENSBTAG00000017280	1025.61	3.53546	0.291844	12.1142	8.88088e-34	5.03118e-31	280677	C3
ENSBTAG00000008021	795.931	4.95492	0.420437	11.7852	4.65533e-32	2.45545e-29	112441507	NA
ENSBTAG00000020536	4124.45	1.73916	0.151922	11.4477	2.41437e-30	1.15407e-27	527520	HERC6
ENSBTAG00000053807	1868.83	6.0703	0.538271	11.2774	1.69678e-29	7.63351e-27	347699	OAS1X
ENSBTAG00000012280	292.179	3.55032	0.316525	11.2166	3.38192e-29	1.478e-26	510803	PGLYRP2
ENSBTAG00000034918	431.652	8.53037	0.779421	10.9445	7.0604e-28	2.91881e-25	527528	IFIT2
ENSBTAG00000003152	672.813	7.29984	0.677963	10.7673	4.91065e-27	1.92598e-24	507138	IFI27
ENSBTAG00000004272	2817.44	2.66539	0.257236	10.3617	3.70474e-25	1.2879e-22	617420	ISG12(B)
ENSBTAG00000001143	463.741	3.03568	0.299732	10.128	4.15194e-24	1.32309e-21	512486	NA
ENSBTAG00000054636	58.7083	4.99756	0.511026	9.77945	1.37952e-22	3.83658e-20	NA	NA
ENSBTAG00000008142	1494.37	2.15405	0.223642	9.63169	5.87559e-22	1.60487e-19	535490	IFIH1
ENSBTAG00000037527	438.985	5.67965	0.590023	9.62616	6.20022e-22	1.66383e-19	519922	OAS1Z
ENSBTAG00000003313	51.8927	7.95514	0.829861	9.58612	9.14603e-22	2.37115e-19	520341	TNFRSF9
ENSBTAG00000008471	6060.97	8.04072	0.844844	9.51741	1.77557e-21	4.52653e-19	280873	MX2
ENSBTAG00000007881	2698.82	7.40921	0.800816	9.25208	2.20172e-20	5.52091e-18	100139670	IFIT1
ENSBTAG00000021766	1772.93	1.22774	0.137035	8.95933	3.26653e-19	7.45745e-17	522921	HBEGF
ENSBTAG00000048740	545.496	2.4056	0.268677	8.95352	3.44316e-19	7.7451e-17	518495	NA
ENSBTAG00000017674	118.078	4.80088	0.54645	8.78559	1.55553e-18	3.30463e-16	528813	SCNN1D
ENSBTAG00000038938	22.6639	7.98418	0.921758	8.6619	4.6396e-18	9.72156e-16	781710	GBP2
ENSBTAG00000009677	1199.26	1.68792	0.19607	8.60874	7.38709e-18	1.52693e-15	510991	PARP10
ENSBTAG00000045966	581.668	2.57975	0.300256	8.59185	8.5581e-18	1.7454e-15	517995	GPRIN3
ENSBTAG00000017670	917.07	3.5272	0.41672	8.4642	2.57907e-17	5.1233e-15	511531	NA
ENSBTAG00000017040	159.23	3.08259	0.364129	8.46564	2.54745e-17	5.1233e-15	510977	LY6E
ENSBTAG00000021452	1402.07	1.83552	0.219548	8.36044	6.24873e-17	1.20988e-14	509859	TRANK1
ENSBTAG00000012406	304.595	6.23583	0.748505	8.33105	8.01287e-17	1.53206e-14	508333	ZBP1
ENSBTAG00000015636	1216.8	1.19767	0.14493	8.26378	1.41126e-16	2.6008e-14	539087	SHFL
ENSBTAG00000007921	283.532	2.43574	0.299336	8.13715	4.04708e-16	7.36953e-14	533156	DAPP1
ENSBTAG00000009664	1445.36	1.1648	0.143721	8.10458	5.29264e-16	9.52426e-14	NA	NA
ENSBTAG00000053071	50.4193	5.30558	0.671253	7.90399	2.70118e-15	4.69514e-13	NA	NA
ENSBTAG00000049929	33.71	6.20685	0.79332	7.82389	5.12174e-15	8.60902e-13	781146	NA
ENSBTAG00000037634	63.1148	4.47741	0.589783	7.59163	3.15913e-14	5.03355e-12	NA	NA
ENSBTAG00000015919	240.079	3.31558	0.436736	7.59172	3.1569e-14	5.03355e-12	518368	PARM1
ENSBTAG00000001292	3594.65	3.315	0.445494	7.44118	9.97914e-14	1.54183e-11	280846	LTF
ENSBTAG00000025471	318.321	4.91102	0.663315	7.40375	1.32391e-13	2.005e-11	280943	TNF
ENSBTAG00000009948	2008.58	1.09311	0.148475	7.36221	1.80885e-13	2.68623e-11	510923	TRIM25
ENSBTAG00000052312	571.294	5.97322	0.816104	7.31919	2.49472e-13	3.66916e-11	100297617	DEFB1
ENSBTAG00000037702	514.827	1.44547	0.19897	7.26475	3.73721e-13	5.44422e-11	100139208	SP140L
ENSBTAG00000031750	124.941	5.76351	0.798908	7.21423	5.42391e-13	7.68186e-11	767910	PLAC8B
ENSBTAG00000007519	4924.33	0.94343	0.134027	7.03912	1.93457e-12	2.64207e-10	505134	ADAR
ENSBTAG00000031214	75.6968	4.73175	0.689296	6.86461	6.66731e-12	8.71651e-10	618409	NA
ENSBTAG00000038233	198.642	6.78465	0.995917	6.81247	9.59374e-12	1.23316e-09	507055	NA
ENSBTAG00000038415	92.4643	4.36776	0.652025	6.69877	2.10187e-11	2.63527e-09	514339	SLC6A12
ENSBTAG00000047133	356.084	1.49843	0.223764	6.69645	2.13548e-11	2.65563e-09	NA	NA
ENSBTAG00000012330	13543.6	0.74052	0.112959	6.55566	5.53953e-11	6.72482e-09	280729	B2M
ENSBTAG00000005814	3622.06	0.73312	0.113146	6.4794	9.209e-11	1.09194e-08	509857	PSME2
ENSBTAG00000049297	128.683	3.24035	0.502737	6.44543	1.15275e-10	1.32575e-08	786352	NA
ENSBTAG00000006692	24.8905	7.14293	1.13087	6.31631	2.67886e-10	2.90609e-08	527634	IL19
ENSBTAG00000017091	3745.13	0.601233	0.0952707	6.31078	2.77624e-10	2.99052e-08	509620	CMTR1
ENSBTAG00000048794	13.7995	6.29391	1.02968	6.11248	9.80938e-10	1.01381e-07	NA	NA
ENSBTAG00000017233	23.1376	5.20488	0.856895	6.07411	1.24675e-09	1.26294e-07	NA	NA
ENSBTAG00000014486	1274.55	1.20158	0.198843	6.04286	1.51407e-09	1.52363e-07	530703	ATP12A
ENSBTAG00000002069	11256.9	0.89467	0.148344	6.03106	1.62892e-09	1.62849e-07	515712	BOLA
ENSBTAG00000021273	1944.51	1.19377	0.198624	6.01019	1.85312e-09	1.8406e-07	510140	SEMA4B
ENSBTAG00000049137	11.3731	6.00367	1.00823	5.95467	2.606e-09	2.55521e-07	NA	NA
ENSBTAG00000011467	153.597	2.25277	0.382791	5.88513	3.97746e-09	3.82637e-07	522469	BATF2
ENSBTAG00000010998	1082.04	0.77707	0.135099	5.75187	8.82602e-09	8.23188e-07	497199	CFLAR
ENSBTAG00000032031	172.525	1.98375	0.345396	5.74339	9.27994e-09	8.60278e-07	100336034	ZBTB12
ENSBTAG00000000504	2452.33	0.773012	0.136713	5.65426	1.56517e-08	1.40005e-06	513231	GTF2B
ENSBTAG00000011525	492.553	1.69882	0.30377	5.59244	2.23895e-08	1.96822e-06	615734	SLC5A8
ENSBTAG00000038625	59.6242	3.74233	0.670645	5.58019	2.40251e-08	2.09993e-06	513659	NA
ENSBTAG00000008406	1062.47	1.10149	0.200341	5.49804	3.84027e-08	3.2816e-06	282099	TREX1
ENSBTAG00000019432	56.5966	3.32373	0.614804	5.40616	6.43895e-08	5.41155e-06	616254	NA
ENSBTAG00000002340	46.584	3.625	0.671085	5.4017	6.60141e-08	5.51777e-06	538861	STEAP4
ENSBTAG00000015717	1455.13	0.726183	0.136593	5.3164	1.05838e-07	8.65718e-06	408005	HEY1
ENSBTAG00000014628	48.496	6.029	1.13668	5.30402	1.1328e-07	9.21667e-06	529660	OAS2
ENSBTAG00000020311	701.409	0.981332	0.185501	5.29016	1.22209e-07	9.8905e-06	505839	USP20
ENSBTAG00000046944	16.6865	5.83706	1.10546	5.28019	1.29047e-07	1.0389e-05	NA	NA
ENSBTAG00000016828	10658.1	0.709091	0.134712	5.26375	1.4115e-07	1.13038e-05	504335	TAPBP
ENSBTAG00000013143	1820.71	0.560785	0.107712	5.20636	1.92585e-07	1.50295e-05	516353	BAG4
ENSBTAG00000039839	23.065	3.72906	0.718321	5.19136	2.08769e-07	1.62098e-05	518514	IL36RN
ENSBTAG00000034372	106.88	3.0649	0.591486	5.1817	2.19878e-07	1.69862e-05	104975830	NA
ENSBTAG00000000737	126.425	1.71682	0.335292	5.12038	3.04919e-07	2.33202e-05	782535	DMXL2
ENSBTAG00000006707	17820.7	0.546515	0.107183	5.09891	3.41611e-07	2.59964e-05	514159	ACSL5
ENSBTAG00000011516	1563.32	0.875131	0.173387	5.04728	4.48135e-07	3.37668e-05	519993	LRP12
ENSBTAG00000050417	306.534	1.5184	0.302242	5.0238	5.06591e-07	3.77991e-05	788334	NA
ENSBTAG00000007449	1782.91	2.09679	0.417557	5.02156	5.12526e-07	3.80563e-05	538691	HS3ST1
ENSBTAG00000009656	113.916	1.54201	0.309039	4.9897	6.04724e-07	4.42577e-05	282535	NA
ENSBTAG00000004594	681.06	2.12117	0.428025	4.95571	7.20671e-07	5.22435e-05	286794	MMP7
ENSBTAG00000003253	92.4336	3.12452	0.633028	4.93583	7.98088e-07	5.70447e-05	281356	NPPC
ENSBTAG00000004221	17815.5	1.19903	0.243232	4.92955	8.24177e-07	5.86354e-05	539571	ESM1
ENSBTAG00000019665	3171.12	0.937908	0.190526	4.92272	8.53491e-07	6.04398e-05	281860	IL1RN
ENSBTAG00000019386	1113.8	0.764053	0.156624	4.87825	1.07032e-06	7.44161e-05	510417	BOLA-NC1
ENSBTAG00000032152	26.9968	4.75094	0.976082	4.86735	1.13102e-06	7.79283e-05	614844	TMPRSS6
ENSBTAG00000022395	9.63456	6.74848	1.39164	4.84931	1.23894e-06	8.46022e-05	104968478	NA
ENSBTAG00000015818	725.321	1.266	0.262068	4.8308	1.35984e-06	9.2445e-05	112441463	NA
ENSBTAG00000008732	1424.81	0.751713	0.155737	4.82681	1.38739e-06	9.34869e-05	512586	ZC3H12C
ENSBTAG00000018280	100.5	5.32161	1.11397	4.77715	1.77793e-06	0.000118434	508028	SLC28A3
ENSBTAG00000052306	2595.85	1.08413	0.226957	4.77682	1.78085e-06	0.000118434	777594	IFITM3
ENSBTAG00000001186	637.936	1.02552	0.214686	4.77687	1.78047e-06	0.000118434	506242	SH2D4A
ENSBTAG00000007762	43.5636	4.34714	0.91353	4.75861	1.94929e-06	0.000129075	789132	ASIC3
ENSBTAG00000036401	626.735	1.46246	0.308506	4.74044	2.1325e-06	0.000139994	100313003	bta-mir-147
ENSBTAG00000048782	10812.3	0.785109	0.165832	4.73435	2.19756e-06	0.000143649	NA	NA
ENSBTAG00000009206	29.5591	4.62294	0.979483	4.71978	2.36105e-06	0.000153028	540142	FOXS1
ENSBTAG00000006078	325.618	0.87269	0.185306	4.70945	2.48387e-06	0.000159679	615030	IL15RA
ENSBTAG00000037465	729.591	1.04817	0.22326	4.69483	2.66834e-06	0.000170062	539820	TRIM34
ENSBTAG00000038536	943.077	0.983939	0.209936	4.68686	2.77432e-06	0.000176083	616948	NA
ENSBTAG00000001927	164.557	1.29479	0.277193	4.67109	2.99606e-06	0.000189371	508327	ATP6V1C2
ENSBTAG00000006638	727.589	0.703833	0.151058	4.65936	3.17197e-06	0.000199665	533338	BCL2L12
ENSBTAG00000032369	2753.16	0.625166	0.134908	4.63402	3.5864e-06	0.000223908	511280	NMI
ENSBTAG00000016874	7056.38	0.551296	0.119415	4.61665	3.89975e-06	0.000242482	538426	DNAJB1
ENSBTAG00000019437	1506.41	1.20278	0.263377	4.56677	4.95296e-06	0.000304259	521795	NA
ENSBTAG00000009125	131985	0.596631	0.131165	4.54869	5.39812e-06	0.000330279	507093	ALDH1A3
ENSBTAG00000032763	785.508	0.503725	0.110795	4.54645	5.45587e-06	0.000332482	519736	RANBP10
ENSBTAG00000013405	896.455	-0.765004	0.168683	-4.53517	5.75579e-06	0.000349367	614070	CIBAR1
ENSBTAG00000005251	123.157	2.07452	0.461632	4.49387	6.99403e-06	0.000422848	516599	NA
ENSBTAG00000030921	115.499	2.3552	0.53009	4.44303	8.87015e-06	0.000534165	514701	FAM3B
ENSBTAG00000032089	455.121	0.88989	0.201148	4.42405	9.68683e-06	0.000581058	507966	CDC42EP2
ENSBTAG00000018134	1594.15	-0.623787	0.141699	-4.4022	1.07158e-05	0.000637776	538751	AREG
ENSBTAG00000049333	95.9759	1.38646	0.315252	4.39795	1.09279e-05	0.000647882	112443175	NA
ENSBTAG00000016722	614.919	0.87333	0.199667	4.37394	1.22026e-05	0.000720661	511919	PGGHG
ENSBTAG00000021071	4688.99	0.63982	0.14724	4.34544	1.38998e-05	0.000814606	782444	TRIM8
ENSBTAG00000010382	31.3617	4.55802	1.05496	4.32057	1.55627e-05	0.00090512	100295610	MUC13
ENSBTAG00000037775	3915.09	0.540711	0.1259	4.29478	1.74864e-05	0.00100554	100141266	NA
ENSBTAG00000002977	8770.81	0.940503	0.219543	4.2839	1.83643e-05	0.00105206	281133	ECE1
ENSBTAG00000014546	40.2588	6.10819	1.44222	4.23528	2.2827e-05	0.00129352	532865	CLEC7A
ENSBTAG00000018313	11164.9	0.574931	0.13575	4.23522	2.28329e-05	0.00129352	527679	MBNL2
ENSBTAG00000005182	4856.04	1.07156	0.254998	4.20224	2.64288e-05	0.00149171	782684	BoLA
ENSBTAG00000005146	1593.3	0.808477	0.192916	4.19082	2.77946e-05	0.00155163	NA	NA
ENSBTAG00000006939	264.763	-1.12396	0.268172	-4.19118	2.77507e-05	0.00155163	512950	FGD3
ENSBTAG00000006193	182.031	1.17379	0.281247	4.17352	2.99933e-05	0.00166224	515034	IRAK2
ENSBTAG00000006507	2952.67	1.10266	0.268218	4.11107	3.93829e-05	0.00214378	534082	ADAMTS3
ENSBTAG00000000266	1532.63	0.632393	0.154467	4.09404	4.23919e-05	0.00227518	516781	NAB1
ENSBTAG00000034633	295.563	1.23187	0.30205	4.07838	4.53511e-05	0.00242549	514361	ERO1B
ENSBTAG00000054434	91.2609	1.26177	0.310378	4.06526	4.79783e-05	0.00254818	NA	NA
ENSBTAG00000047424	3456.61	0.374187	0.0920764	4.06388	4.82632e-05	0.00255444	533171	TRIP10
ENSBTAG00000012451	386.087	1.13229	0.278815	4.06109	4.88431e-05	0.00257622	282491	BOLA-DMB
ENSBTAG00000012779	168.076	1.53519	0.37868	4.05406	5.03354e-05	0.00263675	504763	CYRIA
ENSBTAG00000012851	377.411	1.98316	0.491324	4.03636	5.42862e-05	0.00279583	282361	SLC5A1
ENSBTAG00000013030	17111	0.577144	0.143792	4.01375	5.97606e-05	0.00304699	505605	LRRC8A
ENSBTAG00000007514	31.1587	2.80715	0.705958	3.97637	6.99749e-05	0.00355593	508482	CPNE5
ENSBTAG00000016529	2125	0.550577	0.138536	3.97425	7.06006e-05	0.00357585	507021	SLC25A30
ENSBTAG00000003312	60.2816	2.23567	0.563393	3.96823	7.24081e-05	0.00365529	534506	CHST15
ENSBTAG00000008816	6564.08	-0.44657	0.112639	-3.96461	7.35161e-05	0.00369902	538617	TRIM2
ENSBTAG00000008353	19453	0.494248	0.124907	3.95693	7.59186e-05	0.00380738	513497	CDKN1A
ENSBTAG00000012002	1261.94	0.694733	0.175743	3.95313	7.71351e-05	0.00385575	527550	BCAR1
ENSBTAG00000024219	23.0718	3.72745	0.946594	3.93775	8.22498e-05	0.00408373	614878	TRPV6
ENSBTAG00000011108	1151.74	0.684173	0.174956	3.91054	9.20907e-05	0.00452932	100336042	USP54
ENSBTAG00000014974	1522.81	0.603796	0.154596	3.90562	9.39828e-05	0.00459285	505627	GRAMD2B
ENSBTAG00000017561	6.60674	6.20528	1.59212	3.89749	9.71949e-05	0.00473469	533766	HHIPL2
ENSBTAG00000046324	66.1542	4.21531	1.08397	3.88878	0.00010075	0.0048768	100297676	NA
ENSBTAG00000000470	65.2387	2.87083	0.739053	3.88447	0.000102553	0.00494841	281233	IBSP
ENSBTAG00000013391	6349.25	-0.356368	0.0920397	-3.87189	0.000107993	0.00516208	511800	ANKH
ENSBTAG00000021286	2703.99	0.56677	0.147636	3.83896	0.000123558	0.00586937	511558	SLC37A1
ENSBTAG00000011936	64.1953	2.82744	0.737873	3.83188	0.000127166	0.00602209	100137953	ATP8B4
ENSBTAG00000011647	884.88	-0.562045	0.147909	-3.79994	0.000144732	0.00681174	532560	SLC25A15
ENSBTAG00000004269	3402.44	0.418893	0.110293	3.79801	0.00014586	0.0068438	515854	SGK1
ENSBTAG00000002996	426.408	0.851554	0.224698	3.78976	0.000150791	0.0070535	519045	SHROOM4
ENSBTAG00000025219	21.671	1.84552	0.491091	3.75801	0.000171269	0.00793477	100848263	NA
ENSBTAG00000016794	58.0338	1.46752	0.390571	3.75737	0.000171706	0.00793477	NA	NA
ENSBTAG00000053721	940.799	0.685828	0.182996	3.74777	0.000178414	0.00821992	538143	RHOV
ENSBTAG00000047412	368.481	1.8457	0.495852	3.72228	0.000197432	0.00904167	768081	TNFSF18
ENSBTAG00000001788	19148.6	0.407602	0.110308	3.69511	0.000219788	0.0100355	509732	PDPN
ENSBTAG00000004136	558.79	1.2007	0.326223	3.6806	0.000232688	0.0105928	510807	NFE2L3
ENSBTAG00000015872	427.949	0.745271	0.202556	3.67934	0.000233842	0.0106138	282431	PROKR2
ENSBTAG00000016766	7.05124	6.29831	1.72872	3.64334	0.00026912	0.0120364	615505	TMEM176B
ENSBTAG00000011101	195.263	-0.764115	0.209724	-3.64343	0.000269026	0.0120364	516921	EML6
ENSBTAG00000016944	5.74786	6.0059	1.64889	3.64238	0.000270127	0.0120462	617828	ADORA2A
ENSBTAG00000012208	1657.53	1.02242	0.281023	3.63822	0.000274525	0.012137	507917	NA
ENSBTAG00000006752	555.835	0.630993	0.173435	3.63821	0.000274541	0.012137	534928	PFKFB4
ENSBTAG00000007502	14160.1	0.457206	0.125648	3.63879	0.000273927	0.012137	281692	CKMT1A
ENSBTAG00000009048	6778.27	0.456188	0.126102	3.61762	0.000297327	0.0131064	514259	EFHD2
ENSBTAG00000021922	1105.41	0.511328	0.141435	3.61528	0.000300028	0.0131496	514465	SMAP2
ENSBTAG00000046597	10.8356	3.83012	1.06666	3.59075	0.000329726	0.0142875	540175	GPRIN2
ENSBTAG00000052414	13.9255	3.96162	1.10539	3.58392	0.000338476	0.0146252	NA	NA
ENSBTAG00000007593	3850.32	0.564015	0.158325	3.56239	0.000367501	0.0158346	508353	AIDA
ENSBTAG00000006001	6638.12	0.464474	0.130433	3.56102	0.000369411	0.0158722	505456	STAP2
ENSBTAG00000008779	33.5879	2.38749	0.671661	3.55461	0.000378547	0.0162192	286820	ALOX15B
ENSBTAG00000009091	407.833	0.80183	0.225927	3.54907	0.0003866	0.016518	100048947	RNASEL
ENSBTAG00000001176	6.74527	6.23599	1.76047	3.54224	0.000396749	0.0169044	539619	LRRN1
ENSBTAG00000049851	386.232	0.735093	0.208663	3.52288	0.000426886	0.0180877	100296226	PMAIP1
ENSBTAG00000037649	32.328	2.40701	0.685016	3.5138	0.000441749	0.0186657	790124	VIPR2
ENSBTAG00000016845	3872.49	0.484632	0.138381	3.50216	0.000461494	0.0194463	524529	GALNT7
ENSBTAG00000014053	193.612	1.11936	0.320035	3.49762	0.000469427	0.0197263	536048	MAK
ENSBTAG00000014705	61.3526	1.53743	0.441698	3.48073	0.000500056	0.0209558	507480	HES4
ENSBTAG00000016194	319.095	0.825005	0.239739	3.44126	0.000579007	0.0239364	513776	FBXO32
ENSBTAG00000023398	43.1042	1.36414	0.397447	3.43225	0.000598598	0.0246797	514555	UBASH3A
ENSBTAG00000012078	9.90639	4.64556	1.35395	3.43111	0.00060112	0.024717	404082	TMEM176A
ENSBTAG00000004339	497.735	0.983553	0.286808	3.42931	0.000605119	0.0248147	508153	NA
ENSBTAG00000003334	15.6771	3.47263	1.01391	3.42498	0.000614839	0.0251459	534106	ADAP2
ENSBTAG00000046482	233.237	1.18331	0.345626	3.42366	0.000617844	0.0252015	538679	NA
ENSBTAG00000011765	2833.41	0.656279	0.192687	3.40593	0.000659381	0.0266118	338472	GABARAPL1
ENSBTAG00000000469	19905.4	0.342058	0.100723	3.39604	0.000683691	0.0274481	282320	PPP2CA
ENSBTAG00000005622	1891.24	0.797121	0.234991	3.39213	0.00069352	0.0277698	520564	LITAF
ENSBTAG00000012925	2151.16	-0.597825	0.176401	-3.389	0.000701472	0.0280149	504477	NCAPH
ENSBTAG00000018422	169.282	1.054	0.31158	3.38275	0.000717636	0.0285116	507427	RIPK3
ENSBTAG00000050082	17.0888	3.14375	0.930358	3.37907	0.000727314	0.0286727	NA	NA
ENSBTAG00000006762	3292.96	0.336055	0.0997949	3.36746	0.000758649	0.029617	540718	SH3RF2
ENSBTAG00000052884	35.671	1.94382	0.579755	3.35284	0.000799874	0.0308183	531557	NA
ENSBTAG00000018260	859.756	0.800729	0.239057	3.34953	0.000809489	0.0311104	518635	MFSD11
ENSBTAG00000052575	1097.74	0.407556	0.121796	3.34621	0.000819244	0.0314064	NA	NA
ENSBTAG00000018744	1154.6	0.480813	0.143805	3.3435	0.000827281	0.0315563	537595	MGAT5
ENSBTAG00000020136	3145.75	-0.361369	0.108065	-3.344	0.000825792	0.0315563	404149	CASK
ENSBTAG00000027626	3699.34	0.434334	0.130097	3.33855	0.000842182	0.0320277	616809	GOLGA7
ENSBTAG00000021118	23.2718	-3.13879	0.940319	-3.338	0.000843826	0.0320277	539047	CYP26A1
ENSBTAG00000001241	243.705	0.708954	0.212758	3.33221	0.000861588	0.0325984	614040	ISL1
ENSBTAG00000014238	9421.69	0.42641	0.127985	3.33172	0.000863124	0.0325984	287017	ATP6V1E1
ENSBTAG00000002352	1487.9	0.487584	0.146482	3.32862	0.00087277	0.0328007	517031	GGA2
ENSBTAG00000020839	40.2416	1.66235	0.500283	3.32282	0.000891114	0.0334081	616459	MEGF6
ENSBTAG00000047942	1382.66	0.432977	0.130429	3.31964	0.000901332	0.0337085	614655	DESI1
ENSBTAG00000032764	265.915	0.887891	0.267648	3.31738	0.000908658	0.0338996	NA	NA
ENSBTAG00000054069	18885.5	-0.815942	0.246435	-3.31097	0.000929716	0.0346008	100141268	CRNN
ENSBTAG00000010645	368.933	1.19879	0.363205	3.30059	0.000964822	0.0357334	506214	BOLA-DRA
ENSBTAG00000003012	452.912	1.07766	0.328736	3.27819	0.00104475	0.0386002	540944	TRAF1
ENSBTAG00000016658	3493.93	0.776797	0.237133	3.27579	0.00105368	0.0388365	509896	ABHD4
ENSBTAG00000002085	9.11259	4.75172	1.45133	3.27404	0.00106023	0.0389837	615762	IL36G
ENSBTAG00000014683	497.086	0.875888	0.267681	3.27213	0.0010674	0.0391535	516043	APOBEC1
ENSBTAG00000046750	56.4318	1.26065	0.38628	3.26356	0.00110022	0.0401645	784997	B3GNT3
ENSBTAG00000000892	452.757	0.809911	0.248458	3.25975	0.00111511	0.0406111	782472	CGAS
ENSBTAG00000015094	6.74006	4.27574	1.31222	3.25841	0.00112038	0.0407061	526704	VNN1
ENSBTAG00000047676	458.679	-0.63931	0.196658	-3.25087	0.00115051	0.0417017	505094	PRODH
ENSBTAG00000048899	25.0731	3.19177	0.982898	3.2473	0.00116505	0.0420296	NA	NA
ENSBTAG00000012383	6839.96	0.379666	0.117256	3.23792	0.00120406	0.043233	539781	CHMP5
ENSBTAG00000018419	10.9749	3.00738	0.930844	3.23081	0.00123438	0.0441148	788151	ADCY4
ENSBTAG00000037768	7.69607	3.54488	1.09759	3.22971	0.00123917	0.0441827	281309	MMP3
ENSBTAG00000017627	12.9855	-2.45357	0.764912	-3.20764	0.00133827	0.0472752	512732	STMN4
ENSBTAG00000003423	7375.13	0.308199	0.0961442	3.20559	0.00134785	0.0475038	529613	DDX24
ENSBTAG00000034848	12740.4	0.531836	0.165983	3.20415	0.00135461	0.0476326	526525	F2RL1
ENSBTAG00000018946	114.061	0.926706	0.289968	3.19589	0.001394	0.0489051	101902057	NIBAN3
ENSBTAG00000050848	293.724	0.976771	0.3062	3.18998	0.00142282	0.0496883	787099	ZCCHC2
ENSBTAG00000043964	1749.99	0.407982	0.127876	3.19046	0.00142048	0.0496883	616679	ARL5B
ENSBTAG00000007192	815.114	0.530347	0.16629	3.1893	0.00142619	0.0496925	513462	SIDT2
ENSBTAG00000047293	7286.97	0.378607	0.11876	3.18801	0.00143256	0.0498009	524960	NRIP1
